# Supplementary material for: Roadmap and Considerations for Genome Editing in a Non-Model Organism: Genetic Variations and Off-Target Profiling
Source: Int J Mol Sci. 2024 Nov 22;25(23):12530. doi: 10.3390/ijms252312530 (PMC11641748; doi:10.3390/ijms252312530)
Supplement: Supplementary file 1 [file ijms-25-12530-s001.zip]

Archive with 11 entries (10 files):
- Supplementary_Materials/
- Supplementary_Materials/File_S1.Mr-cofilin_genomic_region.fasta
- Supplementary_Materials/File_S2.transcriptome_transcript_sequences_in_region.fasta
- Supplementary_Materials/File_S3.Genbank_ACCs_mRNAs_and_proteins_in_region.txt
- Supplementary_Materials/File_S4.Maker_prediction_mRNA.fasta
- Supplementary_Materials/File_S5.Maker_prediction_protein.fasta
- Supplementary_Materials/File_S6.All_feature_locations_on_region.gff
- Supplementary_Materials/Supplementary_Table_S1.xlsx
- Supplementary_Materials/Supplementary_Table_S2.xlsx
- Supplementary_Materials/Supplementary_Table_S3.xlsx
- Supplementary_Materials/Supplementary_Table_S4.xlsx
