# Supplementary material for: Roadmap and Considerations for Genome Editing in a Non-Model Organism: Genetic Variations and Off-Target Profiling
Source: Int J Mol Sci. 2024 Nov 22;25(23):12530. doi: 10.3390/ijms252312530 (PMC11641748; doi:10.3390/ijms252312530)
Supplement: Supplementary file 1 [file ijms-25-12530-s001.zip › Supplementary_Materials/File_S1.Mr-cofilin_genomic_region.fasta]

>genomic_region_surrounding_Mr_cofilin
TTCACAGATATTCATAGACACTTCAGTTAACTCACTAGCATAGGCTGGTGAGTTAACTGA
AGTGTCTATGAATATCTGTGAAAGAGGACACCAAGAGCATTCCAACAAAGAAGGTATTTT
ACCTGGCCCATGGTGGGTGAAGCTCAGAGACTACAAGCTTTCTTCAAGTTCTTAAAGAGC
CCATCTCCACCTCCAAAATTAAGGCAAAAATTGCAAGGCCTAAATTCTGTAGACAAACTA
GTTCCCCATTTGTGCTTGAGGTTTAGATTTCTGCAACTGGAACTGAATTGTCAGTGGTAC
CCCACAGGTCAGCCAGATAGCTTTCTAGTCTGCCCCTCTGTTAAGGTCCTAGTAGACCTT
GTTTGGTGGCTGGGGTTGTTGATATGCTTGTTTTCAGTATTTCATAATTTTCCAAGAATA
GGTGGCCCTACTTATTATTCTGCTAGAGCTGAAGATGGTACAGTATATATAGCCCATCTT
AAAAGCTCGTAGGAGTGGTACTTGCACAACCCCACCACTATAGCTTAGCTAAGGAATGGA
GGTGACACCAAGTCTTAGAAAATGTCCCAGCATACTGGAGATCTTGATGTTGACAGATGG
TTGCATTGTCAGTCTGATCCTCAGACCTGAGTAGAATACTTCCTACTATTTTCACTGCAG
ATCAAGTAAGCTTCTTCTCATCTAAATAGTTTCTTGGCTTTCGTCAGTTTTTTTTTTTTT
TCTAAAAAAATGCATTTTTTAAAAAAACAAATAGATTCGTAAGTACTGTACAAGCCCATC
ATTTATGGTGTAAAGTATCCTATTAACCCCACTTGGTATAGCTGGATTTGTCTTTTGAGT
ATCTGGAAAGGAGCTTGACACATCTAAAGGCATTCACAAAGTGGTGGATTTTTACCAAAG
GAGAAATGTATTTTTTTAAATATTTATTTTTTAAACAAACCCATCAGTTAGAAAATGAGT
TCCCTTTTCCCAGTCCCATAAATCTTGCAGCTGCATTCATAGACTACAGTACATGAGAAG
TGTGGAGGTGATTGATGGTAGCTGAGAGCTCAGGTGGCACAGGGTTTGTTAGACTGCCAT
ACTTTCTTTATCTGTTAAACAAGAGCATCAAGTCTTGGACATTATAGATTATGAATGTGG
TGCAGCTTTGAGTGATGGGTTTGCATGAAAACTAGTTTTGTGTCATTTCCAGGTTACATT
GGTGATTGAGGCCATTGTTTTTTTTTATATTTGCATGTTGTATTAATTTTTATTGATACT
TAAGCTAAAGGCACATCAAATTCAAATATCAACTGTATCAGAAATTTTGCTTAGGTTACT
ATCCTTTTGCAGGCAAAGGCAGCAAAATATACTTCCCCAAGACAATACATTTAGAAATTC
CATTTCTATGAATATTTTGAGGTCAGCCCATTCTGTTGTACTAGCCTTAACTAATGGAAC
AAGAGCTTTAATGGGAACACAGAACCAAGCCATGCTTTCAGTAAGTAATGTCCAGATTCC
TGCTGTTACCTCCAGTGCTTCATCATCTGTTATTTCGGCAAGTAATCATACTGCATCATT
CAGTACACCATCAACAACAGTTACAAGTAATGTTGTTCAAACTCCTGCTGTGACCCACAG
CTCTCCATCTACAGCAATTACACCAGTTAGTGGCGTCTGTATTCCTGTTATTACTTTGTC
TCTAGCATCAACAACTCAAACTTTGACCACCACAACCCAAGCTCAGCCCATCACAATCAT
AGTGCCAAGATCTCAGGACTCCTCTGCCACTGTTGATCGTCAAGTGGCTTCTGGTTCTAA
CCAAAATGTACCATTAACCAGTAATGCAGTTTCACTTCCAGGGTCTTCTACCAACCCCAT
TGTGATAGGCACACCAGATGACTACACTGCTGTAAGAGGCATAACAGCAACTGCAAGGCC
ACCTATAAGAGGTAAGCATGAACTTGGTACTTTACACGGTCCCATTTTTGGGGATTTAAT
AATGAAATCTTAACTTACAGTACGAGGGGAAATCAGACAAGGAGAGGGAGAAGCATAAGG
AACAACCCACCTGCAAATCCTCCTGCACCGCCTCAGAATGAGGCAGAGGAAGAAACTGTA
TTCTTGAGTAGTGGTGGCTCAGAAACCTCAGACACTAGTTTGAATACAGACTCATCTTCA
GAATCTGGAGATGAAGAGGCTTATTATGGGGGTTATGGACGGTGCTTCAACTGTGGTGAG
TATTTTTTCTGAGGTAGTTTTTAAAATTTGATTTCCTATAACCTACATTAATGTACTTTT
CAGGTACATTAATGTAGGTACATTTTGCCTTTTGGACACTGATCAGGAGCATATGTACTG
GTTTAAAATTAGTTTGTATTCTTGGCCTAGCAGTTACAATAGGTAGGATTGGAATATAGA
ATTTAGGCCAAAAGGCCAAGCATTGGGACCTATGAAGTCATTCAGCGCTGAAAGGGAAAT
AGACAGTAAAAGGTTTTAAAGGTGTAACAGGAGAAAAGCCTCGCAGTTGCACTATGAAAC
AATTGTTAGAAGAGTGTGGAAAGCAAGATGGAAGAAAGAGAATATGAACGGAGGTAGAGT
AAGAGGAATGAAAGGGGGTGCAGCTAGGGGCCGAAAGGACATTGCTACCTCCCTACAGGG
TACAATAGGTAGGAAATTTTATTAATTAGGCTAGTTTACAGTTTACTGGGGCAACTGTGC
AACAACCAAATCCCTCCGCATAGGTAAGTTGTTCGACCTCGACCTGACCACACACGACCC
CACGCGACCCGACTGCATTCATTCTAGCACAGAAAACGGAACAGCCAGTGCCCGCCGTCC
AAAACAAAAGAAAACGAATCGACTTGCCAGAATGGTCCGACAGTTCCGATTTCGAATATG
ATACGTGTGTTTTATATATAGTATATATAATATAAGGGAGGTATGGTAGGATTCTCTTGG
TTAGGATAGTAAATTGTCGATAACTAGAGGTTAGGGGTAAAATTTCATCCCCTGTAACCC
CTGTGGCAAGCGCGTGCAGCGCAAAATTACCATTTGCCAGAACATACGTGCTTGCCACGA
ATCTTTCAAAATGCTGATAAGGCGCGAAGCAGTGTTCCGCCACGCCGAAACTGAAATAAA
AAATGTGTAAAAAATGACCGCTAAAATTTTGTGATACACATTAGTGTTCGTCTCGTTGCC
ATTTTTGTTGTGTGTCCCTCTGCCAATTTTCTTGTCAGAGCTTACCACCATCTAGTGGTA
GGTTCTGACTAGAAAACCGGCTGAAGATAAGGTTGCCCGGTAAACTGTAGCCGCTCAATT
AATTGTATTATCAACATTAAAATTTCAAACCCCAGCTTTGCCTCCAACACAGTATGATGC
AAAGAGTGTGAAATTCTGCCACTCATTTCTTGCTTGTATTTTGTCTTTGCAAATTTCCAC
TCAACTCTGGCCTGTCTCATGGTTCATGTCCAAGTTCTGCTTCTTCCAACTCTTGTGATG
CCCTGGGGAGCCCAGTCAACACTTGCATACTGTTCTCCTAGGGATAGTTTGAAGGACTTA
TCCAAGCCATCTCCACCTCCCTTTCATTATTTTCTTATCTACACACAGAACATCCATAGA
GTTTCTCGTGTAGTATCATTTCTAAATCTGTCCTGTCATCAGACTCCCAATATTTTTCTT
AACCCTTTTGCTGATGCTACTTGTAAATAATTATGTCTGTGGGAAGTGGCAGTGACTCGA
GCAGTAGGCGTGAAAATGTTAATAATTTTTTTATTCAAAAATGCATATCTCTGACAATTT
TCAAGTTAGGCTGCTAAATTTTGTTGCATTTTGCAGCTGAATAAATTTTCTATACAATGG
CATAGAATAATCCTCCCAAAATAACTTTTATGTAGGTGGAATAATGAGTATAAGTTATGA
GATACAAGTGGTAGTTGCTATGAAATCATTATGATTGCTATGGAAGTATTATTAGCTGAT
AGGGCTAGGAGGAAGTAAAGACTGAAAGTTTGTCAAATAATTATTTTGAAAAACTCGTGA
AGGGAAATTGGATTAGAAAGCAATATGTGATTGGCTAGCTCTTTCAAGATTATAGTAAGC
AATCATATTTATCTGACTTTTAAAAGATGTAAAATATATTTGTCAGCAACTGCATGCAGA
GTACAGCATTTAGACTTTGTGCGCCATGCTGACATTTGACTTGACACCTGTGTTTTTTAA
TCCTCTCTAATCTGAAGCCTTTTAGTTAGTGCAGGAAAATTCCTTTTTGATCTTCAGGGA
CAGAGCTTGGTGTATGTTACATAGACCCACGAATTTATTTTCTTTGAAAGTTGACGGAAA
ACATCTTTAATTTCATTTTGGAGACTTACCCAAGGTCTCCCTAACCTTTTGAGTTTAGAG
TAAACAGATCTTGAATAATTCTAATTTATCTATAAATGTGGTGGTTCCTTTGAGAATTTT
CAAGGAACCACAAGTGCTGACATGGATTTGGAGTATATAGGTTGACCTCCTGAATGTGGC
CTCAAATTTTATAGCCAAGATGTATGGAGTGTTAGGTGCCATGGAAAAAAAATAGCTTTA
ATTTAGAGTGCAATTATATAATTTTTTCAATTCTAAAACTATTGCAAGGTGGTGTAATTC
ATCTAACCCCTTGGTTGCAAAGAATCTGCATTGGCTTCACATTTTTCAAAGCAGAGGTAT
TTAAGTAAAGTTTTCTTGGATACCAGCACATATGGGATGCATGCAAATGAAGAAGCATGC
TAAGGGAGTAGCAGCAGGACTACAACTTAGAGAGGTGTTCAGTCTTTGTTGAGACCTAAT
ACAGTATGTACCAGATATTTTATAAGATCACTAAATAATATTTTTCAATAACAGTGGAGC
TTGGTGGGTTCAAATAAAATGAAAGAGTTCAGAAGTGATGTCTCCTTCGAGTTATATCAA
CACATCCAGCTTACGGGAAATCACTGTACATTGTCTGCAGAATGGACATATGTGACTGAG
CCATAGTTTTTTAATGGCTGGCGCATACCAGCTTGTTTGTTATGTCTGCTCAACCCCCTT
GGCTGTAAGGCATTTGTGGATTGAATACCCATTTTATTGATCTGATAGATCAGTTTCTCT
GAAGCTCAAATTGGGAATGGTAGTTGCATCGTCCAAGGGTCTTGGAGATTGTAAATTATA
ATCTGGTGGTGTTTTTAAATTTACTGCAGACCTTTGCCTTCTGCAATAAATTAAGATTAA
ATATATATGGTCATTATAATTGTTTTTAAGCTGTAACTTTTTTCATTTTGTTACAGGAGC
CGGCCTTCTGTAGGAAAGTAATATCTGAAAATATGATAGGTTTTCTTGTAGTGTTTGTCT
TATTTTATCATTTGTATATGTCAGTACTTGCAGTTTGGTTTCAGTGATTCAAGCAGTTCC
AACACCAGATAACCCCCCCCCCCAGTTACTTACTATAAACACTATTAAAGTTACTTCCTA
TACAGGGTTAAGTGTGAAATGTGGTATCCCCCCCCCTCATCTACGTCAAATGTCTTACCT
GATGGTTGTATTTGCGTACAGTTTGTTGATTTACTCCCTATTTATGTATTTGTTTTATCA
GTAATTATAAATATTTTCCATTTTTTTCATATGCAGTTATTTTATTTTTGTCATCCTTTG
CAGGTTAATACGTAATCAGTTTTGATAATTTAAACTAAATTAAATGTGTAAGATGCCTAT
CATAATATTTCCAGGTCGCCGTGGCCACTGGGCAAATGGATGCCCCAGCAGATGGTAGCA
GTATGATTATCCAGCAGGCTCAACTCCAATTTTCATTTTTTGCTCCATCAGCCAACTCCT
AAGGTTAAAATATGAAAATTTAATGAAGCGAAGTTGAATTTCTATAACATTACATAGGGC
AACTGTTAAAATTCAACTAGTTGGAAAATGCACTGTGCACCAGTGTTTGTGTATAACTCA
TTTTATTTCTTGTACATTTAGCATAAGTATTTCTCTTGTACAGTTTTAATTTTTAAGTTC
TTTTTTATACCATGAGCAATGTTTGTTGTAGGTTAATATATTCATTTCAAATTGATGTTT
ACTTACAAATATAATACAGTACTTGTAACAAAGGTTTTCACAAAACACCGTACACCAAAT
ATTTGAAAAATAAGTAGTCACTACACAGTCATGTTTTGTAGAATATGAAAATGCCAAAAG
ATATATTAATGTAGTTGTTTTGTCAAGTTTGTGACACTGAATTCTTACTGTTTTATGTAA
GACATCTTGAAGGTATTCTGATGATGGTACAAGTAACCTCAAGTACTGTATTGTGATATT
TTTCTCATTTTTTCTTCTCTTAAACTTTGGAAATGAAAAATAAAAGGTACAAAGATATCA
GAGTTTATTAGCATTAAGTGGGAAAAGAAGGTTAAGAAAATGTGAATATCTTAAGGAAAA
ATTCTTTTAAGAAAATGTGAATATTTTAAGGAAAAACTCTTTTGATTCATGCTGAGGATT
TTTCTCATAGACTTTGAAGTACTTCTTTATCAACAAGTGTTTGAAAACCTAAGTCAACCA
ATCATATATACAAAATGTAAGAGGATTCTCATGTTACATTGTTTAATCAGTGCTCAGTGT
CTGAAATGCAGAAGTTTGCCTATTAAGTTTTTATTAATTATTTTGACAAATTTCAGTGTT
GCATTATAGTAAGCTGCAGGGAGTAGCCTGCCATTTTACTCTCTGGCTTTCCTTATCCAG
CTCATTGTAAATATGGATTAGTTATTTTCTCTGTATGTGCCAAGTGAGAAGGTAGCACTG
ACTCTTCTCTGTTTACCTTAGGGAAAGTGTGAGCAGGAGATTGTGGATCTGTCCTTGTGT
CTCAGAAGGCATGTGGATGGATACACTAAGTCATGAGCACTCTTTTGAAAAAAGGTGATT
ACTCAAGAGTCCAACAGGGCTGCTCGTGAGAAGGATTCCGAGACCTTCTCTTCTTCTTAA
GAGAGGAAGAAGGGCCAGAAGTTGAGAAGGAAGAGCTCAGTTACAAGGAGGAAGATTCAC
ACTAGCATTTCTTCACCTTATTCTGTCCAGGAGTCTCTCAGCCTCAGCAAAAGATGTGGT
TGAGGCAGGTAGCAGCTGTAAAGGGGTATAACTGTTGCTTGATACTGCAGGGCAGTCCTA
TTGGCTCAGTAGTAATGTGTGAACCAACTGCCAGGGAGGAGAATCCTACCTTTAGACTCC
AGTCAGCTCCCTAATTACTGCCTTGTATTAGATGAGAAGCCTGACATGCAATAGACCACC
CGTGCAATAACTGTAGGTTAAACCATTAAACAGCACAGAGGAAGGCCATAAATAGGTCTT
CAACACCACAAATTATTTGGGTAAACAATCTGACATAATCTCTAGGAATAGGAGACCAAT
AAACAGCATACAGGCTGCTTCAAACACCAGCAAAGGAGTTACCTCCGGACCTCCACGATA
TCCGGTGCAAACACCTCTGGTGTGAAAACAGCAGGCAAGAAGTTATCACAATCTGGAGAT
ATTGCACTTTCCAATCCAGAATAGGGTGTTAACTTTTTTGAAACACCACAAGCTAAGTAA
GAGTACTGTACGTGAAAGGCAGTGTTTTTATCCTTGTAGGAGCAAAATCTTGTTTCAAAT
GTAAATTTATTTTTTATATATATATATTTTTTTTCAGTATTTTACCACTGTCTTCCAGAG
TATGAGGCCTTTTAAGCTGTTACTGCACCAGTTTTAGTTTGCTACATAGTACACTGGAAT
TAACGGTATCTTAGAAGCTACTGACAGTTAACCATACCCTGGGAATATAATCGGATTCAT
CAACCACATTCTTACAGCTTATGATCTAGTAGTAGAACTTCATTAACTACTACTTATAGA
ACTATTATTATCAACTAAACTGCTCTATTCAATGTTGTCTTTTACTAGAGATCAGTTCGA
GATAGTTGCTTTTTGAAGTAGCCAGTTTTTGAGCATATAGACTAAATTAATCCACTGAAA
GATTAATAAACTTCTGGCACCACTGATTATGGTCATGACACAGTTGAACTTTTAAAATAT
TCTGCAATTTAAATGGCATTTAAGAATATGCTATAAAGTGAAATTTATAAGTAATTATAA
TGCAAATCACACTTGGTTAAGGTTCTGCTTCCAATTCCTAGACACTGGTGAGCACAAAAC
TTAATATCCATGATCATAATCACATCCAGTTGACGATTTTCAACTGCAGTTTCTTTAACC
AAAGGCAAGATGAAATAAAATCACCAACATTAAAAAGAAATTTATTCTGACAAGTTGATC
CTACATTTAAATCATAAAAAAATCCCTTTTTAAACTAAATTCATGATTCACATAATGAAG
CTGATGCAATTAAGGATTTTGAGCAGTTAATAAAATAATTTTTGGAGCCAATAAATGGTA
AATGGCTATACTGTTTATATAAAGCTTATTATATCTATGAAGATGTGAAAGATCCAAGAT
CACATACAATGGGACAAAATACGTATGGAAGAGCATTTATATTTAATACTAACTCTCCTC
TGCCAACTCTGTAGCAATGCATGAAACACTGCCTCTCCCACATCACTTGGGACCAGCTTT
AATGTCAAGACTATTTGTCCTAACTTTAAAGCCGGTCCACTCTCCCACATGGCATTTGTA
TCAAGCCTAACCTTTCTTCTGGTGAAACACTGTTTCCCCACAACTCTTTCCACACACCAA
CAAATTGTGAATAAAAAATAATTAAACAAAGTTCTCTTCATGCTGCGTGGATAGCATGAT
TGTGGCCCACATATGACTAGCTGGCCACAGGGCGGTAGAGACAAAGGGACCCCTCAAATA
CAGCGGGGGCTCTCCAGAACAGAGGGGCCTCCCATCACTAACTTAGGTTCTGTCAGTAGA
GCGCATCTTGTCCAAAACACATTCATAAGATGCTTCGGCCATATCTGTAGCCTGAAAAAG
AAAAACATTTGTATTATCTAGAAATCAACTATGATTATTATTCCTACAGCTGGCAAAATA
AATAAAAACTCACATCTGTTCCAAATATTCCAATCAAACAATTTTGTAATTAAACTTACC
TGTATGTACTTTCCTATGCCTTCCAATGATTGTTTAAGGGCATCAAAGCTTGATGAATAC
AGCATCTTCTTTTTGATCTTGGCAGTATCTGGGCACCAAGACATCAGGAAAAGTTTCTGC
TTCCTCGTCTAGAAGTAAAAAGCATAAATTTTACTTGCATTTCGCTAACATGTTATAATG
GGTTTAACCTACTGCAATTATAAGCTATTTGGCAACGTCAACAATTACATACATTTAGAA
CTTCATTTATTCTGTTTACATTCCATCCATATAACACTTATGTAACAGTGTGTCCTATAA
ACAGACTTCTGTATGTATTTCCCCTTTACCTCCTATTACATCTTCCTAATGAACACATTC
TTTGGAAGTTTGAATTTCAAGTCAATGGCCCTTGTAGGATGCATTGGTTTATTCTTCCGA
ATATAATTATACAAGAATCAAAATTTAACCTATTAACAGTCTCAACTGAAACAGCCCTAC
TTTCTTTGCACACACTGCTTGCATTAATACCTAAGTACAGTATTACAAAACTACCACCAA
TCATTGTCCACTTGCATTTCCATTCAGCAATATGCTGAAGTACATAATTTTTTCCCTAAA
CACTACGGCAACTTTTCAACAGGAGTAAGTTATGAGTTTGTGGTGCTGAAGTCTGACAGG
ATATATATTTTTTCATTAACATTTATGCATGGTCTTGTCAATTTGGTGATCTTAACAACT
CATTCAATTTCAAACCACCACATGAAAACAAGAATATAGCTATCAAAGGTCCATTTCTTA
ATGTCATCCTGGTATGACTTGAGTTCCACAGAAAGAACTGCCCTCTACAATATAGATAAG
TTTATGGTAATATCTGCTTGTGAATGAAACATTTGCCAGGAGATTCTTGGTTGAAAATCT
AAATTACTGGTCTTAAATTTCTGAAACAGTATATACCACAAAAGAAAATTTGCGTATATA
TGTTTATGAACTGATATAAAAATGTATATACGTTTATGAACTGATATAAAAAGTTAATCT
AGTTATATATGGAACTTTTAAAATTATGCTATTCTCACCTTAGTACTTTAAACGGATAAA
AACACTGGTATACAAATGTAATAGCAACGAAATGGCATGTCCTTAAAAGCGTAACTAAAA
ACTTGTTTTGGTGTTGCTCACTTTGCATGAGTGATTAACAAGTTTAAGAGTTTCAGATAA
CAGTCATTATAGACATGTGCACCTAAGCTACCTTCACAGTCATTATAGACATGTGCACCT
AAGCTACCTTCACAGGTTTTATTAATCTACCCCAGGGAATAAATTTTTCATTCTTCATAC
ACCGACCATACTTTGAATTTTTCTATTCAAAACCTACCTAAATTACCACATCCTACTTTT
TGAAAGTGCTTTTAATTATCCAAAGAATATACATTCAAGATTATTGCCAAACCACACACT
AAAACCTTTGTACACACTAGAATTAGTTTGAAACAACCACTTCATATTTTGTGTCCTGTA
TGGGGTGCTACCTCACTGGTTTAGAACTCTAAAAAGGGCCGGCCATCAAATAGGAAAAAG
CTGGTTTGCTATTATGTAAAGGCAAATTAAAAGCCAGGGCCTGAGACCAAGTAATGAGTC
AAGCACACCACACCATCTTAGGTGAGATAAGGGAGCCCACCAATACTTCACATTTTGTAA
GGAAGTCTTAAGTGATAGGAAATGTCAAGATATATATACAAAAATCTACACAGAAAAAAT
TGCTGAGGAAATGGAATGATGTTTCTTCACAAAGGCTGGCAAGGTGGTAGTGGAAGTGAC
TCCCAAAGAAACTTGTACTTTTAAGTTATCTTTTACCTTAAAACCAACCCCCTATGGCCT
GAGAAAAAGTGTGGTACATAACGTGAATAAGGGTGAATTGAAAATCTGAACCATAGGACC
CAGCACTCCTGAAACCATTATACCACAAGACCTCAAGGTGCTAAGATGTCTACTGGTTAA
ATGTTTTAATTGTTTGGTCACCTGGAACTGAAGGATGCATAAAATTTGGAAATGTAGGGA
AAGGGGGCACATGATCTAACAACACTCAGATTCTAATAGCCACAAAAATAATCCCTTAAG
AAGGCAAAAGCAACCTCTATATATACTAAAACGAAATGGATAACTAATGCCAGGAAAATT
ATAATTTTGCAATTTTACACTATCAAATATAAAAATTCAATAAAAAAAAAAATAGTGATA
AGCCAGACTCTCCTCAAGACTCCTGAATTCTCAGTTCAGAGGTGAATATAGTGGAAGCAG
CACTGGGAAGGCTGAATGGTGTCCCCTGTATAGAATACATTGTACTTCACTCAAAAACTT
TTTGACAGCTTACAGCAAACTTCCACTTACAACTGACATTTTCTACCAACTATGCCATAC
GAACATATAGCCAGTGCAACTGAGTTGACTAAATCTGAGGAAACTTTCAGTCAAATGCCA
AGCAAACGTGAAACATGTCGACCTCAACTACTGAAGGGTAACTAATCTAGGCCATCCCCA
ATTAACAAGCACTCGAGTATTTACCCTTTCTTTCTTACAAAAACACATTCTTGGCTAACA
ATTGTGACAAGGCTCAAGACATACCATGACATGAGCAGAATGGATTTCAAGTCCTTACTC
AAGTCTACATTTCCAAATAGAATTAGAATTTAGGCCAAAGGTCAAGCACTGGAATCTATG
AGGTCATTCAGTGTTGAAACAGAAATTGACAGTAGTGAAATTTTTAGGTTACTGAACACT
CATGGTTAAAGTAATATCATGCAATACCAAGTTTCCCTTGAACACAACCTTTTTCCTAAG
CACAATGAAAAAACTGGAGCAACAAAGCTGGAAACTAGCATGCTTTTGGAATATATTTAA
TAAAACATCAAAATTAAAAGTATGTAAAGACACTAACCATGAGGAAACAATGTTCTAAAC
CATTTTTAAAGTTCCACTAACAGTACCCAACATTATTTCTGGGCGGCAACCTTTCAATAT
ATTTAACAAGCCTACATTTCCATAATACAATTTATTCCTCGTAAGTTGCATCAAAGTTAT
TATAATATCACTCCCAACACTAAAGGCTTCCAATCCTCTACAACAGTTTTTTTCCTTTGC
CAAGGGAATGAGTAATTTCTATTAAAAGAATCAAACCAGACAAGTCACATTCACCAACTT
GAATAGGGCTTGTCAACAGGACTACTAAAACAGCAAAAATTCGAAGATAAAATGCCACTC
AAACAGGAGCCAAAGGAAAACTAAATACAAGGCAAAAAGCAAGTGTTCCACCTTGGACAC
AAAAATCCTTCAGTAACACTTGTGATCAAGACAAGGTACAGAGTGCAATTTGATTTTAGG
AAATTAGGTTACGGCAAGCACTGAAGCACTTTTGGCCGTTCAGAACTTGAGACATTGAAA
AGGGGGAGTAAGGACAAAAGCACAAAATAAAAGCGAAAGGATTCAAGATTAAAGTACGAG
GATCCCAAATGTGGGAATGTGAGAAACCTTCACAGCTGCATTAAGTAACACATGGGTTGG
ATAGCTTGGAACTGACAGTATGCTGCAACCATCCAGTAATGCCTACAGTGCACTGCAAGT
CAAGTGTAATGTTTCAAGTTACAATGGCCTATTTTTCAGTATATAGGTTCATAACTAAAA
AAACAACTAAAAACCATGGAACGATTCAGAGGAATCTTTAAATACAGCAATTTTTTAGTA
ATAAACTGTTCAACAAAGACATTACTGTCCCATATTTTGCTATTTCGCTGAATAACTTCA
TTTACAACCCTAAAACCCAAGATACAATATTCTCCCTATACAGCTGTTATCTAGAAGTGA
ATGAGCAATGTCATCACCAGATACTATAATTTTACTTAATATACATTCATTCAAGGCAAC
CACTATACATCTGCAAATCATAATGAAGTACAAGAAAGCCCTAAATTTATTATTAAAAAT
TAGTTATCAAGCTGTCCTGGTTAATCATTATGTCCAACTGCCAAATCTCAAACTATTGTG
GCCAAACAAAATACCTTTTAACAAAAAATATCCTGAGGAAATATTTTCTTAGTATATATT
TGTGCCAAGCACACAACTGTAACACTACGCTCAAAGGTTAGTTTCCCAAAAAGGCCCCAA
ACTTTAAACCCACAAGCACCAATCAATACAGTAATGTACTTACAGAATCTGTCGTTCCCT
GGCACTGATGATCGTATTCAAAATCATAGATGCCATAACGGCACTGTTCAGGCCCCAAAT
TTACCAGGTAGTTTAAGTAGTCATCATAACTAGCGTCTCTATCTCCAGTCTGTAAAGAAA
GCAACTTTAGTAGTGTACACTCCTCCATTTTTTTTTTTTTTTTTTTTTTTTTTTTTTAAA
GGTCAAACATCATTCAATTGAAATTTCTCAACTGTGTACAGGGGAAAACTTCATTTTGGA
TTACTCACCGTTTCAACATCAATGACCTTGTCATCTTTAATGTGGAAGATTATGTACCTA
TACATCTTTCCCTTCTTTATTTGTTGGAAGTACTCTATTACTGTATCCGATACTTGGACT
CCTGAAGCCTGTGGGAAGAGAAACCAAGACAATCTGTAAATTTCAATTTTAAAATAAGCA
CATTAACTACTAATGTCTTCAGGATTCTGACCACACCAAATCATCCATAAATTCTTTCGT
AAGCTAAGGAGCAGTGACTTGTGTGAAAAAGTATGTCTGAAATCTAAAGAATAACCAAAA
CATAAGCCACTCCAGTTTTCATTCCTATTTGCCAAACAATACCACCACCACCTATTACTG
ACTTTTGATCTTCAAAATAATGATCCATCTGTTTCACATCTATGGACCTACATAAACTGA
TCACAAATATAAATTAAAATGTCTATTTTGCCATACCAGCAACCCAAAATTCAATCACGA
ATGGTAGAGTATGTTACAGTTAGTTGATACGTATTCAAACAATAATTAAAATTATAGGAT
AAAAATCACCAACGATGCATATAGAAGTTTTTCTATGTACTGTACTGCCCATCTATTACA
CACCTGGTATCAGCAATAGGAGACCACACACCTATGCATCAATTATATTTCTACAGGGGA
ATACCTTAAATTAGCTCCAGTCCTTTGCAAAAGATTAAAGGTAAAAATACGGTCTTTAAT
CCTAATTCAATCATGAGGGTTTTCTGTACTGCCTCTGTAATCAACTGGCATCCAAGGTTT
TAAAACTTGATACATTAATTCTGGTATCTTTGACAGTTCCTGTTCTGCTACCAATTATCT
TAACTGGTGCACTTCATAAACTGCCCAACCTTCCTTCATCTTTAACTTAGACCGACACCC
ACGATATTTATCCAAAATTCATCTATCCACAACCATTTCAGAAGGGTAACCAACCTCTAG
TGGCCACCAAATATTTGCAGTAGGCTGATTTACATTAGTTATCACAACCACCACCTTTTG
GATAGTTTAAAAAGGCTTCAAAATACTAATATAGCCTAGTAGACTGAACATTAATAATGA
TGACATTACTAGTATTTACCTGTAGCCATGTGTTACCTGCATATAACAGATAGGCTACTA
AAATGAAAATCTGCAGTTACTCTGCCCAAAGCTGAGAATGCAAGTGATGCTGAATATGAT
AGGGATAATAATGATTTGAGAGTTCAAATGATTATTTAGAAAGTTTGGTTAATTATAGGG
TATGTTGAAAATCCCTATAAATAAACCATTACTAATACTACGTCCTCAACTTGAGATAAA
AGACCCCTATAAGGAAATTTTCCATGTTGGCCTAGTCTATGCATTTATGCAAATTATGAT
AAAAGCCAAGAAAAACTGTACAACATTCATCAATTTCATTTTTCCAGAAGTACAGCTTAT
GGTTTTTTCAAATAAATGCACAGGCCATAAACACCTTTTGACAGTACAGTATATACCTGG
GCTACTGCAAGACTGCCTCTCTAATAAAATCAGCTTTCAAGTGAAACGACTGTTTAACAT
AACCTTAATATAATGTTTAGTAATTGTGTACCAAGAAAACATATGAAAGTTTATAACCAT
TACTACTTTACAAATAACTGAATTAAAATACATTCATGCATTAGCCTAGGGTCAGTCATC
AATAACACTGCTGATGATTCTGGAGGTACTCTACTGCAATTCAAATCTTGTGTTCTGGCC
TAGTCTCAATTTACGAAGACTTGCTGTATTAAACAACTCAACCAAGCATGAAAGTCATTT
AAATATCACAAGCATTGCATCATGTGAGAACTGACAGACTATCCCCCTTAATGCACACCA
ATGAACAACTGCCTACTTCGCACAAAGTCTGACAAATCCCTTCAACTTTGTAGGTTAAGG
GAAGCAACGACAGGACTTTCTCCCCCGACGGCCCTCCATGCACACACTGTACAAGTCTTG
ACAAATCCCTTCAAGTGTGTAATAGCTGCAGAGACAAGTGACAGTCTGATCCCTTCATGT
TCATCTATAAAGTATGCAGTGTATGGTGATAAAATTACAGTAGATATAGAATCAAAGCTG
GGAACTAGTGGTTGATGTTCTGACAATGGAGCAGCACCAAAAGAAAGTGGACAGCACGAG
ACTTATGAAGGCTCAAATAGTCACAGTGACTTGGGTAACAGCACAAGGGTCAAGTGCAGG
ATGTTGTGAAAGACCCAAGAACTATACTTGGTTAGATGCAAAATGCAAGCAGAAAGGTAC
AAGTACTTGTACGTCAGGAAATTTAGAATGATGGGAGTTAAATGTGTAAAATACAAGTCA
ACAATATCTCCATTTTATGTACAAGGTAATTAAAACCAATTTATAGTAGTTGGAAACTCA
CCTAAACAGATTTGGGGCAGGAGACTTAAAAGCTGAAATTAGCAGGCTCAGGTTAAGGGA
TGGGCCTAACACTCCAGATGATTTAAGCAAGGGACAAAGACTAAGCCAGCATTAGTCAAG
ATGGGTATAAACTAAAATATATTTAACGCATCTTTCAAGAGTATGTTGGCCAATTTTGCA
GGGGGCATGTTATGACTGACACACTATTAACTGTTGGGTAATTCTACTAGGATATTGTTT
TCTAAGTTAGCTTATGGCGGACAGAAATGACAAAGTGGCAATAAAATGGAAGGATGAGCA
GAAGCTGGTGTCGAGGATAAGTGTTGGATTACCACCGAGACAAGTGCAACCAGCAGTGCC
ACACTACCATAAGATTTTCCTCAAAATTGTATTCATAAAACCAAAACTGATAATGAGTCT
GGAATAATTATGCAATCACTCACCGACATGGTTGGATGACACCATTCAAGTGACTGCAAA
ATGACAACTTTTTTGCAACTGGGGTTTATGAAATAAAATAACCTCTAGGAATGTACTTCA
TGGTTACATTGTCACTCTCTAGTACTTCATTCCGTCAAATCTGAGGAGATACACTGGATG
GACTATCTTTCCCTTCAAGTAGGCCTATACCAACACTTGCTTATTTACTTCACATAATTT
GACCTAAAACCCTTCATCCATCTAAGGTAGACAGAATTCAAGACAGCTAAAGTATGAAGC
AAGTTGCCATTACTGGTGTATACAGTCAAGTACTATACTTATGCAAAACTAAAAGCAACA
CTGGGTAAAGAGCTATAATCTCCACATAACTAAAAGAAAGTAAGGAAATGAGATGTATGC
AATCAGGTGGTAGAGTTAAGATTTAAAGAGCACAATGTTAGGATCAGATTACGCAATAAC
AAGTACTGTACATTTACGGATCAAGAACCAGCTTGTAAGTCAATGAAAGCCTATGACAGC
ACTGTTAATACTTTCTTGCTAGTCAATAGCAACTTCTGTATAGCTAACCCCAAAGTGAAT
GAAAATATTGCTATGATAAAGATGCCAATTATCAACATTTCTTGCTACACTTTACATTTT
TAGGCAAATTTACCAAATCTCACAACAGACTTGGGGAGAATCTGGGAACCCAGCCCCACC
AAAGTAGGCCGGCACTCTTGACCATGTACCATTTCCCTGCACCATCTCACATTCTGGTGA
TAATCTTGTCAGCATACAGGAAAAATGGGCAAACTTTAAATCAAACTTATTAGAAAAGGG
ATGCAATAGACCACAATTAACAGCACAGATGTTAAACAGAGGAGCAAATTTCTCAGGACT
GTCCTTGATTCATGATACTGTACAGGTACTTGAGCTACGTCAAGTTACATATGAGTTATC
TTAAGTTATCTCTCCCTTTCAGAACAGTTTCCAATAGACTATGCTAAAGAGTACCTCATC
AGTTATACATTCTAAGGCTGTGATTGTGAAATCATGATTAAGGCAGAGCCCCAAGCTAGT
TTTAAGTGTGGTCTAGAGGTCTTTCCCCCAAAAACATGCTACCCTGATTACCTAGACAAA
GCCATAAGGAAACTGCAGTCATGGTAAATGAATAGTTTCACGAGTCAAACTAGGTTGAGT
CTCGTGTTCCCAAATCCTTAGTAGCCAACCTAAAGACCATAAGAAAAAGGCAGTCACAGT
GAAAGTATAAGATTAAAACATACAAAATATCTAGAATCCGTGGATGTAAAATAACAATGG
AAAGAAACTATGAGGAAAATTCTGTGTGAAAGACACTGGGCTTATACCTATGCTTTCCCT
TCAAGTATCAACTTACTGAAATCTAAACATTTAGAAGTACAATACATACCATTCAATAGC
CTGAAGAGTTTTTCAACAGATGTGTGGTATGATTATAAAATGCATAAAAAACTTAAATCT
GATTAAGCAGGTTTTTAATTTACCTAGTTATTTCTATGGGCAACTCACAGTCACAGGATA
AAGTATTAAAAGTCTCCACTTTTCAGAGCAAAAGCTAAAATTCTGGGATAGCTACATCTA
CCTTGGTTTTGTTTTACACATATGCTTACAACAGATTCACATACCCAAGACTCACACAAA
TCATGCTCCAATCCAAGAAATTTTAATTTGTAGAAGAAACACTGTTCTAGCAAACATGAA
CGCCAAGCTTCGTGGAATAAAACTACAGGACAATTTTCTGTAAACGTGGTATTGACCGGA
AATAATTATTTTCAGTAAATACATGGTACTGATTGGAAATAAAACTTTAAACTGAAGGAA
AAGACTTCTGGCTACAGTCTTCTTAGCCTGGCCTCAGATGCCTGGGGAATGGACATTACA
CAAATTACACTTTACTAATTAAGAGTGTAGGGGTCATTAAACCAACCTCAATACAGCTTG
TTTCTCATACCCCTTAAAGTATTTGTAGGTTAAAAGCCACTAAATATTTACTGTCAGAAG
CCTCCCATTTCCACTTCTAAGGAAACTATTGGAAGCCAGCCAAAGGAACATTACCATAAA
AAAAAAAAACCTTGAAAGCACAAAGGCCTAGTATTATAGGTCAAGCCCAACTTTAATTTT
AAAGTGCAAAATCTCAGCCCTTGATTGATCAATGCTATACTGACTAGATTACTCGCTATT
TCCCTTCGAATGTCTTTGTTAATTCTAAAGACACTGGATTCCATTTGGGGTCACATTAAG
ACAAAATATTTCTAATCACTAAGGTCATCTGAAGGACATGGCAGATAAAATAACCTCAAG
AATTTGTTAGTTCTAAAACCACTGTAACCACCCACCTTTAGGACTCGCAAACAGCATTTT
TCCAAATTACAGCAGTGGGACCCAGGGTCAAATTCTGTCGACTTCGTATTCAAAAGATCC
CTATTCTGGACCTATATCATTTATCCCTTATTCTGGATCTATGTCATTTATCCTACGTGA
AAATAACATTGGACTGTTCCATCATCTCTTCAACAATCTTGCGAATACTTAGGCTATCCA
GATCTACAGACTCACCTAAATGCAAATGTCTGCCAACTAAGGGTTCTATTCCATTATCTG
GACTGCAGTTAATACATAATTACGGCCAGTAACTTGCAGTCCAGTTTTACGTCCCTTGGG
CTAATAGAGAGATCAGTTTCAGCCAAAGCCAGCTCAAATGTCAAGGAAAAAAAAAAAAAG
CCTCCATATAAACTTTGGACATTTAACTCATAATTATTGGGAATATGCTAGGTATAACAC
ACCCTACTGAAAGAAACCAGTAAGCTAATCTAACAACATACAAGGTTAGACTGAACAATG
GCTCATAATGTGGAAAGTTTGTTCTACTTCTGTCTGACCTGAACCCCCAACAAGACTAAG
GTTTTCGTCTATTTTCCATACCCAGGGACTTCCTACTGGTTTTCGTCCTCCTACAGTACT
TCAACGGCTCCCTAGCCTACAGTTTCCCTTCCCACCACATGTCCAAACCATCTCCCCCAG
AGATCCACCCATTACAACAAAATTTGGGAAATTTTGTGACCAAAATCCGTCCACGCTGCA
CCTAATCTTGACGCGTACTTTATTCATTGTCCCTTCCCCCTTTTTCGAATAACTGCTCTT
CTAAAATCTGCCCCCATCAACCATGACTTACAAAATATAAATTTCAGACTATATCAGCCC
CGAACATCAGACTGCTTTCAGGAGCAAGGCCGGAGGAGGACCGGGGCGGCCTCGCCTTCG
ACTCTGCGGAAACAAAGCAACAAAAGTAACGTGCGATTGCCTTCGTGAACTCGGCGACGT
TAAGTAGGTCATGAACCGAATTTCACCGAATGTAATAAGCATTTTCGGGAGAATATCACG
CGACAAAGGACCACTAGGGTTCCGTAGAGAGAGAGAGAGAAGAGGGAGAGGGAGAGCGCC
CCCCGGGGCAGTGAGCAATCGCGTTAGTGCAAGCACCGTCGCCCTTACCGGTGGCCGCCG
GTAGGCCTATTACACAAGCCGGAGGAGTTTTTCAGGGAGGCAGAGGGCCTCCTGCGAATA
ACGACGCCATGCCTACAGAGCGGGCAACGCCAAGGGCCGGGAAGGGCACGGCCAGGGGGC
CGAAGTCGGTCCCTATCATGATGGCGAGCCCGAGAGCAAAGCTCAAAATACATCCCACGA
GAATGTTTGGCCGCCGCCGCCGCCGGTACTTCCTTCTTCCTTACGCCGGCGGCTTCGTCT
TTCGGGCGAGGGAGAGAGAGAGCAAAGCCGACGTGGCCTGCCGAGAGGCCAAAGCCGCCG
CAGCCGACCGACGCAGAAGCGGAAAGAAGAAGCCCCAACTTACCATCGTAAATCCAATTC
ACCAAAGTTCTGATCACTAGGGAACACAGACTGACTATTAGTGACTGACTCCGATGAGGA
TGTTCAACTTGAAGGGGCGTAGTGCGAGTAGTGACGTCATATATCACTCCGCCGAGTCCG
TCCGGTGACGAGAGCTTTTGTCACGCCGCCGCCCATTGGCCCGTCGCCTCTCTCTCGGCC
CCACAATGCAGACTTTCGGCCAATGGGAACAGTGCTTACAGCCGCTGAAATGTCATCGCT
GAAAAAATACGAAATGATCTCATAGTAAGCATTACTAGTTGGTAACTTTGTTATTCGATG
CATCATTATATATGACCTTTAAAAATTTAGGTTTAATCCCAAAATTTCCTATGCATTGCC
GCCAGAGGAACTACTTTCTGCCAATTCCAGGTGAATTTGCAACAACTGACTGTCGAATGG
CGAAACTGGCAAAGCTGCCAAATTCTACTCACTCACTCGCCATGCTTATCAACTATTTGC
ACATCAGTCATGGTAATAATATATTTAATAGCAATGCATTATAGCCTTCATTAATATAAA
TCTCGTGAAATATAAAACCCACGAAAAATATCAATCGTTCGAGAAGAACATAGGCCAATC
AAGATTTGAAACAAGAGGATATTGCCATATATGGTAAAGTTGGAATTTCGACAGCTATCG
TAATGTCAATGAAGTCTCTCTGAGCTGATTGTCAAAATATCTGAAAGTTTTACGAGAGAA
GATTCTGGTGGAAAATAGAAAGAACGCTTGTCGTAGTATAATTAAAGGAAAAAATTCCTT
AAAAGAAAAGAATTTTCAGTCAAGACAACTC
