# Supplementary material for: Roadmap and Considerations for Genome Editing in a Non-Model Organism: Genetic Variations and Off-Target Profiling
Source: Int J Mol Sci. 2024 Nov 22;25(23):12530. doi: 10.3390/ijms252312530 (PMC11641748; doi:10.3390/ijms252312530)
Supplement: Supplementary file 1 [file ijms-25-12530-s001.zip › Supplementary_Materials/File_S2.transcriptome_transcript_sequences_in_region.fasta]

>TRINITY_DN100_c1_g2_i1
GCGCTGAAAGGAAAATTGCGAGTAATAGGTTTAAAAGGTGGAACAGGAGGAAAACCTCAA
AGCAGTTGCACTATGAAACAATTGTTAGAAGAGGGTGGAAAGTAAGATGGAAGAAAGAGA
ATATGAACGGAGGTACAGCAAAAGGAATGAAAGGGGTTGCAGCCAGGGGCCGAAGGGACG
CTGCAAAGGACCTTAAGTAATGCCTAGAGTGCAACAGGTGAGGTGCACTGACGGCATGGT
TA
>TRINITY_DN100_c1_g2_i3
GCGCTGAAAGGAAAATTGCGAGTAATAGGTTTAAAAGGTGGAACAGGAGGAAAACCTCAA
AGCAGTTGCACTATGAAACAATTGTTAGAAGAGGGTGGAAAGTAAGATGGAAGAAAGAGA
ATATGAACGGAGGTACAGCAAAAGGAATGAAAGGGGTTGCAGCCAGGGGCCGAAGGGACG
CTGCAAAGATCCTTAAGTAATGCCTACACTGACGGCACTACCCCCC
>TRINITY_DN106031_c2_g1_i1
ACTTTCCACTCTCTCCTAACAATTGTTTCATAGTGCAACTGCGAGGTTTACCTCCTGTTT
ACACCTTTCAAACCTTTTACTGTCACTTTCCGTTTCAGCGCTGAATGACCTCACAGGTCC
CAGTGCTTGGCCTTTGGCCTAAATTCTATATTCAGTTCGGTTCACCTGCAAGTTCATATT
TAAAGTGGCCTCTTATCACAAAAAGTGTAAAGTTATAAGTAGACATTAATTATCGCGAAA
ATAACTGAAATCTTGTCACTTACAAATTCGTATTTGAAAAAACTGAAATCTTGTCACTTA
CAAATTCGTATTTGAAAAAACTGAAATCTTGTCACTTACAA
>TRINITY_DN128058_c0_g1_i1
TTGATGTTGAAACGACTGGAGATAGAGACGCTAGTTATGATGACTACTTAAACTAACTGG
TAAATTTGGGGCCTGAACAGTGCCGTTATGGCATCTATGATTTTGAATACGATCATCAGT
GCCAGGGAACGACAGATTCTACGAGGAAGCAGAAACTTTTCCTGATGTCTTGGTGCCCAG
ATGCTGCCAAGATCAGGAAGAGGATGCTGTGTTCATCGGGCTTTGGTGCCCTTAAACAAT
CATTGGAGGGCATAGGAAGGTGCATACGGGCTACAGATGTGGCCGAAGCGTCTTGTGAAT
GTGTTTTGGACGGGGTGCGCTCTGCTGACAGAACCTAGGTTGGTGATGGGGGGCCCCTCT
G
>TRINITY_DN128058_c0_g1_i2
TTGATGTTGAAACGACTGGAGATAGAGACGCTAGTTATGATGACTACTTAAACTAACTGG
TAAATTTGGGGCCTGAACAGTGCCGTTATGGCATCTATGATTTTGAATACGATCATCAGT
GCCAGGGAACGACAGATTCTACGAGGAAGCAGAAACTTTTCCTGATGTCTTGGTGCCCAG
ATACTGCCAAGATCAAAAAGAAGATGCTGTATTCATCAAGCTTTGATGCCCTTAAACAAT
AATTGGAAGGCATAGGAAAG
>TRINITY_DN132427_c2_g1_i2
CACCTCCATTCATATTCTTAATTCCCTCTTACTTTCCACCCTCTTCTAACAATTGTTTCA
TAGTGCAACTGCGAGGTTTTCCTCTTGTTGCACCTTTTAAACCTCTTACTCTCAGTTTTC
CTTTCAGCGCTGAATGACCTCATAGGTCCCAGTGTTTGACCTTCGACCGAAATTGTATAT
TCTATCTATCTCGTGTAATCATGATGACATTTGTTTACTCCCGAAATTTCTCCAC
>TRINITY_DN138619_c0_g1_i1
TTCCAGTTCCTCCTCTCCGTCAAACTCAGCCTCCTGCAACAAGCTAATTGAATTGAATTG
ACTGAATATAGAATTTAGGCCAAAGGCCAAGCACTGGGACCTATGAGTTCATTCAGAACT
GAAAGGAAAATTGACAGTAAAAGATTACAAAGGTGTAATAGGAGGAAAGCCTTGCAGTTG
CACTATGAAACAATTGTTAGAAGAGGGTGGAAAGTAAGATGGAAGAAAGAATATGAATGG
>TRINITY_DN1437_c2_g1_i8
TGAGAGAAGGTTGTCTGAAAGGTGTAACAGGAGGAAAACCTCGCAGTTGCACTATGAAAC
AATTGTTAGGAGAGGATGGAAAGTAAGATGGAAGAAAGAGAATATGAACGGAGGTACAGT
AAAAGAAATGAAAGGGGTTGCAGCTAGGGGCCGAAGGGACGCTGCAAAGAACCTTTAGTA
ATGCCTACAGTGTACCCCGTGAGGTGCACTGACGGCA
>TRINITY_DN147125_c0_g1_i1
CGACAGTCAGTTGTTGCAAATTCACCTGGAATTGGCAGAAAGTAGTTCCTCTGGCGGCAA
TGCATAGGAAATTTTGGGATTAAACCTAAATTTTTAAAGGTCATATATAATGATGCATCG
AATAACAAAGTTACCAACTAGTAATGCTTACTATGAGATCATTTCGTATTTTTTCAGCGA
TGACATTTCAGCGGCTGTAAGCACTGTTCCCATTGGCCGAAAGTCTGCATTGTGGGGCCG
AGAGAG
>TRINITY_DN15092_c2_g2_i2
ATGCGTGCCTTGATGCGTGAATGTGTGAACTTAGCTTAAGGCTCAAAGCGCCGTTCTGCC
ACGCCAAAACTGAAATCAGAAATGTGTAAAAAATGATCGCTAAAATTTTGTGATAAATAT
TAGTTTTTGTCCCGTTGCCATTTTTGTTGTGTGTCCCTCCACCAGTTTTCTTGTCAGAGC
TTACCACCATCTAGTGGTAGGTTCTGACTAGAAAATTGGTTGAAGATAGGGTTGCCCCGG
TAAACCGTAGCCGCTCCGGATTCTGTAAGTGAAATAACATTAATGTATTTATAT
>TRINITY_DN161473_c0_g1_i1
CGTTGCCATTTTTGTTGTGTGTCCCTCTGCCAATTTTCTTGTCAGAGCTTACCACCATCT
AGTGGTAGGTTCTGACTAGAAAACCGGCTGAAGATAAGGTTGCCCGGTAAACTGTAGCCG
CTCAATTAATTGTATTATCAACATTAAAATTTCAAACCCCAGCTTTGCCTCCAACACAGT
ATGATGCAAAGAGTGTGAAATTCTGCCACTCATTTCTTGCTTGTATTTTGTCTTTGCAAA
TTTCCACTCAACTCTGGCCTGTCTCATGGTTCATGTCCAAGTTCTGCTTCTTCCAACTCT
TGTGATGCCCTGGGGAGCCCAGTCAACACTTGCATACTGTTCTCCTAGGGATAGTTTGAA
GGACTTATCCAAGCCATCTCCACCTCCCTTTCATTATTTTCTTATCTACACACAGAACAT
CCATAGAGTTTCTCGTGTAGTATCATTTCTAAATCTGTCCTGTCATCAGACTCCCAATAT
TTTTCTTAACCCTTTTGCTGATGCTACTTGTAAATAATTATGTCTGTGGGAAGTGGCAGT
GACTCGAGCAGTAGGCGTGAAAATGTTAATAATTTTTTTATTCAAAAATGCATATCTCTG
ACAATTTTCAAGTTAGGCTGCTAAATTTTGTTGCATTTTGCAGCTGAATAAATTTTCTAT
ACAATGGCATAGAATAATCCTCCCAAAATAACTTTTATGTAGGTGGAATAATGAGTATAA
GTTATGAGATACAAGTGGTAGTTGCTATGAAATCATTATGATTGCTATGGAAGTATTATT
AGCTGATAGGGCTAGGAGGAAGTAAAGACTGAAAGTTTGTCAAATAATTATTTTGAAAAA
CTCGTGAAGGGAAATTGGATTAGAAAGCAATATGTGATTGGCTAGCTCTTTCAAGATTAT
AGTAAGCAATCATATTTATCTGACTTTTAAAAGATGTAAAATATATTTGTCAGCAACTGC
ATGCAGAGTACAGCATTTAGACTTTGTGCGCCATGCTGACATTTGACTTGACACCTGTGT
TTTTTAATCCTCTCTAATCTGAAGCCTTTTAGTTAGTGCAGGAAAATTCCTTTTTGATCT
TCAGGGACAGAGCTTGGTGTATGTTACATAGACCCACGAATTTATTTTCTTTGAAAGTTG
ACGGAAAACATCTTTAATTTCATTTTGGAGACTTACCCAAGGTCTCCCTAACCTTTTGAG
TTTAGAGTAAACAGATCTTGAATAATTCTAATTTATCTATAAATGTGGTGGTTCCTTTGA
GAATTTTCAAGGAACCACAAGTGCTGACATGGATTTGGAGTATATAGGTTGACCTCCTGA
ATGTGGCCTCAAATTTTATAGCCAAGATGTATGGAGTGTTAGGTGCCATGGAAAAAAAAT
AGCTTTAATTTAGAGTGCAATTATATAATTTTTTCAATTCTAAAACTATTGCAAGGTGGT
GTAATTCATCTAACCCCTTGGTTGCAAAGAATCTGCATTGGCTTCACATTTTTCAAAGCA
GAGGTATTTAAGTAAAGTTTTCTTGGATACCAGCACATATGGGATGCATGCAAATGAAGA
AGCATGCTAAGGGAGTAGCAGCAGGACTACAACTTAGAGAGGTGTTCAGTCTTTGTTGAG
ACCTAATACAGTATGTACCAGATATTTTATAAGATCACTAAATAATATTTTTCAATAACA
GTGGAGCTTGGTGGGTTCAAATAAAATGAAAGAGTTCAGAAGTGATGTCTCCTTCGAGTT
ATATCAACACATCCAGCTTACGGGAAATCACTGTACATTGTCTGCAGAATGGACATATGT
GACTGAGCCATAGTTTTTTAATGGCTGGCGCATACCAGCTTGTTTGTTATGTCTGCTCAA
CCCCCTTGGCTGTAAGGCATTTGTGGATTGAATACCCATTTTATTGATCTGATAGATCAG
TTTCTCTGAAGCTCAAATTGGGAATGGTAGTTGCATCGTCCAAGGGTCTTGGAGATTGTA
AATTATAATCTGGTGGTGTTTTTAAATTTACTGCAGACCTTTGCCTTCTGCAATAAATTA
AGATTAAATATATATGGTCATTATAATTGTTTTTAAGCTGTAACTTTTTTCATTTTGTTA
CAGGAGCCGGCCTTCTGTAGGAAAGTAATATCTGAAAATATGATAGGTTTTCTTGTAGTG
TTTGTCTTATTTTATCATTTGTATATGTCAGTACTTGCAGTTTGGTTTCAGTGATTCAAG
CAGTTCCAACACCAGATAACCCCCCCCAGTTACTTACTATAAACACTATTAAAGTTACTT
CCTATACAGGGTTAAGTGTGAAATGGGGTATCCCCCCCTCATCTACGTCAAATGTCTTAC
CTGATGGTTGTATTTGCGTACAGTTTGTTGATTTACTCCCTATTTATGTATTTGTTTTAT
CAGTAATTATAAATATTTTCCATTTTTTTCATATGCAGTTATTTTATTTTTGTCATCCTT
TGCAGGTTAATACGTAATCAGTTTTGATAATTTAAACTAAATTAAATGTGTAAGATGCCT
ATCATAATATTTCCAGGTCGCCGTGGCCACTGGGCAAATGGATGCCCCAGCAGATGGTAG
CAGTATGATTATCCAGCAGGCTCA
>TRINITY_DN17081_c0_g3_i1
TCTCTCTCTCTCTTCCACCTTGCTATCCACCCTCTCGAAACGCTTGCTTTATAGTGCAAC
TGCGAGGTTTTCCTCCTGTTACACCTTTCAAGCCTTTCTACTCTCGATTTCCCTTTCAGC
AATGAATGACCTCTTAGGTCTCAGTGCTTGGCTTTTGGCCTAAATTCTATATTCCAATCC
TAAGTTTAAGTTAGCCCTGTCCGCAAAACGTCTTAGTACCTAAGTTGTAGCTC
>TRINITY_DN187341_c0_g4_i1
TGACACTTAGGCCAAGGGCCAAGTGCTTGGACCTATGAGGTCATTCAGCACTGAAAGGGA
AATTTAAAGTAAAGAGGTATTAAAGGTGTAACAGGAGGAAAACCTCACAGTTGCACTATG
AAACAATTGTTAGAAGAGGGTGGGAAGTAAGATAGAAGAAAGAGAATATGAATGGAGGTA
CAGTAAGAGGAATGAAAGTAGTTACAAC
>TRINITY_DN197115_c0_g1_i1
TGACCACCCACCTTTAGGACTCGCAAACAGCATTTTTCCAAATCACAGCAGTGGGACCCA
GGGTCCTATTCTGTCGACTTCGTATTCAAAAGATCCCTATTCTGGACCTATATCATTTAT
CCCTTATTCTGGCTCCATTTCATTTATCCTAAGTGAAAATAACATTGGATTGTTCCATCA
TCTCTTCAACAATCTTGCGAATACTTAGGCTATCCAGATTTACAGCCTCACCTAAATGCA
AATGTCTGCCAACTAAGGGTTCTATTCCACTATCTGGACTGCAGATACTACTAATA
>TRINITY_DN19837_c1_g1_i1
AGATGGAAGAAAGAGAATATGAACGGAGGTAGAGTAAGAGGAATGAAAGGGGGTGCAGCT
AGGGGCCGAAAGGACATTGCTACCTCCCTACAGGGTACAATAGGTAGGAAATTTTATTAA
TTAGGCTAGTTTACAGTTTACTGGGGCAACTGTGCAACAACCAAATCCCTCCGCATAGGT
AAGTTGTTCGACCTCGACCTGACCACACACGACCCCACGCGACCCG
>TRINITY_DN20731_c1_g2_i1
ACAATTGTTTCATAGTGCAACTGCGAGGCTTTTCTCCTGTTACACCTTTAAAACCTTTTA
CTGTCTATTTCCCTTTCAGCGCTGAATGACTTCATAGGTCCCAATGCTTGGCCTTTTGGC
CTAAATTCTATATTCCAATCCTACCTATTGTAACTGCTAGGCCAAGAATACAAACTAATT
TTAAACCAGTACATATGCTCCTGATCAGTGTCCAAAAGGCAAAATGTACCTACATTAATG
TACCTGAAAAGTACATTAATGTAGGTTATAGGAAATCAAATTTTAAAAACTACCTCAGAA
AAAATACTCACCACAGTTGAAGCACCGTCCATAACCCCCATAATAAGCCTCTTCATCTCC
>TRINITY_DN210_c2_g1_i1
TTCCCATCCGTCCCACGTTCAATTTGCCAGAATGGTCCGATAATTCCGATTTCGAATAAG
ATACGTGTGTTTTTTATATATATAATATAAGGGGGGTACGGTAGGATTCTCTTGGTTAGG
ATAGTAAATCGTTGATAACTAGAGGTTAATGGTAAAATTTCGTCCCCTGTAACCCCTGTG
AGAAGTGCGTGCAGTGCAAAATTACTGCTTGCCAAGAATCTTTCAAAATGAGGATAAGGT
GTGAAGTGCTGTTCCGCCAAGTCGAAACCGAAATCAGAAATGTGTAAAAAATG
>TRINITY_DN210_c2_g1_i2
CAGCCAGTGCCCGTTGTCCAAAACAAAAGAGGAATCGACTTGCCAGAATGGTCCGACAAT
TCCGATTTCGAATAAGGTACGTGTGTTTTTTATATATATAATATAAGGGGGGTACGGTAG
GATTCTCTTGGTTAGGATAGTAAATCGTTGATAACTAGAGGTTAATGGTAAAATTTCGTC
CCCTGTAACCCCTGTGAGAAGTGCGTGCAGTGCAAAATTACTGCTTGCCAAGAATCTTTC
AAAATGAGGATAAGGTGTGAAGTGCTGTTCCGCCAAGTCGAAACCGAAATCAGAAATGTG
TAAAAAATG
>TRINITY_DN235069_c0_g1_i1
CAGAAGGCATGTGGATGGATACACTAAGTCATGAGCACTCTTTTGAAAAAAAGTGATTAC
TCAAGAGTCCAACAGGGCTGCTCGTGAGAAGGATTCAGAGACCTTCTCTTCTTCCTAAGA
GAGGAAGAAGGGCCAGAAGATGAGAAGGAAGAGCTCAGTGACAAGGAGGAAGATTCACAC
TAGCATTTCTTCACCTTATTCTGTCCAGGAGTCTCTCAGCCTC
>TRINITY_DN251846_c3_g1_i1
GCAACCCCTTTCATTCCTTTTTACTGTACCTCCGTCCATATTTTCTTTCCTCCATCTGAC
TTTCCACCCTCGTTTGACAATTGTTTCGTACTGCAACTGCCAGGCTTTCCTCCTGTTACA
CATTTCAAACATTTTACTCTCAATTTCCCTTTCAGCGTTGAATGACCTCAGAGGTCCCAG
TGCTTGGCCTTTTGGCCTAAATTCTATATTCCAATTCCATTCCCATCTGCA
>TRINITY_DN255713_c0_g3_i3
ATTGAATATAAAATTTAGGCCAAAGGCCAACCACTGGGACCTATGAAGTCATTCAGCGCT
GAAACATAAACTGACAGTAAAAGGTTTGAAAGGTGTAACAGGACGAAAAACTCGCAGTTG
CACTATGAATCAATTGTTACGGGAGGGTGGAAAGTAAGATGGAAGAAAGAGAATATGAAC
GGAGCGACAGTAAAAGGAATGAAAGGGGCTGCAGCTAGGGGCTGAAGGCACACTGC
>TRINITY_DN2680_c5_g1_i1
CATGACATGAGCAGAATGGATTTCAAGTCCTTACTCAAGTCTACATTTCCAAATAGAATT
AGAATTTAGGCCAAAGGTCAAGCACTGGAATCTATGAGGTCATTCAGTGTTGAAACAGAA
ATTGACAGTAGTGAAATTTTTAGGTTACTGAACACTCATGGTTAAAGTAATATCATGCAA
TACCAAGTTTCCCTTGAACACAACCTTTTTCCTAAGCACAATGAAAAAACTGGAGCAACA
AAGCTGGAAACTAGCATGCTTTTGGAATATATTTAATAAAACATCAAAATTAAAAGTATG
TAAAGACACTAACCATGAGGAAACAATGTTCTAAACCATTTTTAAAGTTCCACTAACAGT
ACCCAACATTATTTCTGGGCGGCAACCTTTCAATATATTTAACAAGCCTACATTTCCATA
ATACAATTTATTCCTCGTAAGTTGCATCAAAGTTATTATAATATCACTCCCAACACTAAA
GGCTTCCAATCCTCTACAACAGTTTTTTTCCTTTGCCAAGGGAATGAGTAATTTCTATTA
AAAGAATCAAACCAGACAAGTCACATTCACCAACTTGAATAGGGCTTGTCAACAGGACTA
CTAAAACAGCAAAAATTCGAAGATAAAATGCCACTCAAACAGGAGCCAAAGGAAAACTAA
ATACAAGGCAAAAAGCAAGTGTTCCACCTTGGACACAAAAATCCTTCAGTAACACTTGTG
ATCAAGACAAGGTACAGAGTGCAATTTGATTTTAGGAAATTAGGTTACGGCAAGCACTGA
AGCACTTTTGGCCGTTCAGAACTTGAGACATTGAAAAGGGGGAGTAAGGACAAAAGCACA
AAATAAAAGCGAAAGGATTCAAGATTAAAGTACGAGGATCCCAAATGTGGGAATGTGAGA
AACCTTCACAGCTGCATTAAGTAACACATGGGTTGGATAGCTTGGAACTGACAGTATGCT
GCAACCATCCAGTAATGCCTACAGTGCACTGCAAGTCAAGTGTAATGTTTCAAGTTACAA
TGGCCTATTTTTCAGTATATAGGTTCATAACTAAAAAAACAACTAAAAACCATGGAACGA
TTCAGAGGAATCTTTAAATACAGCAATTTTTTAGTAATAAACTGTTCAACAAAGACATTA
CTGTCCCATATTTTGCTATTTCGCTGAATAACTTCATTTACAACCCTAAAACCCAAGATA
CAATATTCTCCCTATACAGCTGTTATCTAGAAGTGAATGAGCAATGTCATCACCAGATAC
TATAATTTTACTTAATATACATTCATTCAAGGCAACCACTATACATCTGCAAATCATAAT
GAAGTACAAGAAAGCCCTAAATTTATTATTAAAAATTAGTTATCAAGCTGTCCTGGTTAA
TCATTATGTCCAACTGCCAAATCTCAAACTATTGTGGCCAAACAAAATACCTTTTAACAA
AAAATATCCTGAGGAAATATTTTCTTAGTATATATTTGTGCCAAGCACACAACTGTAACA
CTACGCTCAAAGGTTAGTTTCCCAAAAAGGCCCCAAACTTTAAACCCACAAGCACCAATC
AATACAGTAATGTACTTACAGAATCTGTCGTTCCCTGGCACTGATGATCGTATTCAAAAT
CATAGATGCCATAACGGCACTGTTCAGGCCCCAAATTTACC
>TRINITY_DN278106_c0_g1_i1
TGGCGTGGTGGAACAGCGCTTCACGCCTTATCCGCATTTTGAAAGATTCTTGGCAAGCAC
GCATGTTCTGGCAAGCGGTAATTTTGAGCTGTGCGTGCTTCCCACAGGGGTTACAGGGGA
CGAAATTTTACCCCTAACCTCTAGTTATCGACGATTTACTATCCTAACCAAGAGAATCCT
ACTGTAACCCCCTTACATCATATATGTAAAAAAC
>TRINITY_DN2806_c0_g1_i3
GCGACATTGGAAGCACAGGCAGCTGCTAAGGCTGCTGAATCAGCAAGTCGGGGTGGCCGA
AGAGGAAGGGGACGTGGGAGAAATATGCAAAGGCAGCAAAATATACTTCCCCAAGACAAT
ACATTTAGAAATTCCATTTCTATGAATATTTTGAGGTCAGCCCATTCTGTTGTACTAGCC
TTAACTAATGGAACAAGAGCTTTAATGGGAACACAGAACCAAGCCATGCTTTCAGTAAGT
AATGTCCAGATTCCTGCTGTTACCTCCAGTGCTTCATCATCTGTTATTTCGGCAAGTAAT
CATACTGCATCATTCAGTACACCATCAACAACAGTTACAAGTAATGTTGTTCAAACTCCT
GCTGTGACCCACAGCTCTCCATCTACAGCAATTACACCAGTTAGTGGCGTCTGTATTCCT
GTTATTACTTTGTCTCTAGCATCAACAACTCAAACTTTGACCACCACAACCCAAGCTCAG
CCCATCACAATCATAGTGCCAAGATCTCAGGACTCCTCTGCCACTGTTGATCGTCAAGTG
GCTTCTGGTTCTAACCAAAATGTACCATTAACCAGTAATGCAGTTTCACTTCCAGGGTCT
TCTACCAACCCCATTGTGATAGGCACACCAGATGACTACACTGCTGTAAGAGGCATAACA
GCAACTGCAAGGCCACCTATAAGAGGTCGCCGTGGCCACTGGGCAAATGGATGCCCCAGC
AGATGGTAGCAGTATGATTATCCAGCAGGCTCAACTCCAATTTTCATTTTTTGCTCCATC
AGCCAACTCCTAAGGTTAAAATATGAAAATTTAATGAAGCGAAGTTGAATTTCTATAACA
TTACATAGGGCAACTGTTAAAATTCAACTAGTTGGAAAATGCACTGTGCACCAGTGTTTG
TGTATAACTCATTTTATTTCTTGTACATTTAGCATAAGTATTTCTCTTGTACAGTTTTAA
TTTTTAAGTTCTTTTTTATACCATGAGCAATGTTTGTTGTAGGTTAATATATTCATTTCA
AATTGATGTTTACTTACAAATATAATACAGTACTTGTAACAAAGGTTTTCACAAAACACC
GTACACCAAATATTTGAAAAATAAGTAGTCACTACACAGTCATGTTTTGTAGAATATGAA
AATGCCAAAAGATATATTAATGTAGTTGTTTTGTCAAGTTTGTGACACTGAATTCTTACT
GTTTTATGTAAGACATCTTGAAGGTATTCTGATGATGGTACAAGTAACCTCAAGTACTGT
ATTGTGATATTTTTCTCATTTTTTCTTCTCTTAAACTTTGGAAATGAAAAATAAAAGGTA
CAAAGATATCAGAGTTTATTAGCATTAAGTGGGAAAAGAAGGTTAAGAAAATGTGAATAT
CTTAAGGAAAAATTCTTTTAAGAAAATGTGAATATTTTAAGGAAAAACTCTTTTGATTCA
TGCTGAGGATTTTTCTCATAGACTTTGAAGTACTTCTTTATCAACAAGTGTTTGAAAACC
TAAGTCAACCAATCATATATACAAAATGTAAGAGGATTCTCATGTTACATTGTTTAATCA
GTGCTCAGTGTCTGAAATGCAGAAGTTTGCCTATTAAGTTTTTATTAATTATTTTGACAA
ATTTCAGTGTTGCATTATAGTAAGCTGCAGGGAGTAGCCTGCCATTTTACTCTCTGGCTT
TCCTTATCCAGCTCATTGTAAATATGGATTAGTTATTTTCTCTGTATGTGCCAAGTGAGA
AGGTAGCACTGACTCTTCTCTGTTTACCTTAGGGAAAGTGTGAGCAGGAGATTGTGGATC
TGTCCTTGTGTCTCAGAAGGCATGTGGATGGATACACTAAGTCATGAGCACTCTTTTGAA
AAAAGGTGATTACTCAAGAGTCCAACAGGGCTGCTCGTGAGAAGGATTCCGAGACCTTCT
CTTCTTCTTAAGAGAGGAAGAAGGGCCAGAAGTTGAGAAGGAAGAGCTCAGTTACAAGGA
GGAAGATTCACACTAGCATTTCTTCACCTTATTCTGTCCAGGAGTCTCTCAGCCTCAGCA
AAAGATGTGGTTGAGGCAGGTAGCAGCTGTAAAGGGGTATAACTGTTGCTTGATACTGCA
GGGCAGTCCTATTGGCTCAGTAGTAATGTGTGAACCAACTGCCAGGGAGGAGAATCCTAC
CTTTAGACTCCAGTCAGCTCCCTAATTACTGCCTTGTATTAGATGAGAAGCCTGACATGC
AATAGACCACCCGTGCAATAACTGTAGGTTAAACCATTAAACAGCACAGAGGAAGGCCAT
AAATAGGTCTTCAACACCACAAATTATTTGGGTAAACAATCTGACATAATCTCTAGGAAT
AGGAGACCAATAAACAGCATACAGGCTGCTTCAAACACCAGCAAAGGAGTTACCTCCGGA
CCTCCACGATATCCGGTGCAAACACCTCTGGTGTGAAAACAGCAGGCAAGAAGTTATCAC
AATCTGGAGATATTGCACTTTCCAATCCAGAATAGGGTGTTAACTTTTTTGAAACACCAC
AAGCTAAGTAAGAGTACTGTACGTGAAAGGCAGTGTTTTTATCCTTGTAGGAGCAAAATC
TTGTTTCAAATGTAAATTTATTTTTTATATATATATATTTTTTTTCAGTATTTTACCACT
GTCTTCCAGAGTATGAGGCCTTTTAAGCTGTTACTGCACCAGTTTTAGTTTGCTACATAG
TACACTGGAATTAACGGTATCTTAGAAGCTACTGACAGTTAACCATACCCTGGGAATATA
ATCGGATTCATCAACCACATTCTTACAGCTTATGATCTAGTAGTAGAACTTCATTAACTA
CTACTTATAGAACTATTATTATCAACTAAACTGCTCTATTCAATGTTGTCTTTTACTAGA
GATCAGTTCGAGATAGTTGCTTTTTGAAGTAGCCAGTTTTTGAGCATATAGACTAAATTA
ATCCACTGAAAGATTAATAAACTTCTGGCACCACTGATTATGGTCATGACACAGTTGAAC
TTTTAAAATATTCTGCAATTTAAATGGCATTTAAGAATATGCTATAAAGTGAAATTTATA
AGTAATTATAATGCAAATCACACTTGGTTAAGGTTCTGCTTCCAATTCCTAGACACTGGT
GAGCACAAAACTTAATATCCATGATCATAATCACATCCAGTTGACGATTTTCAACTGCAG
TTTCTTTAACCAAAGGCAAGATGAAATAAAATCACCAACATTAAAAAGAAATTTATTCTG
ACAAGTTGATCCTACATTTAAATCATAAAAAAATCCCTTTTTAAACTAAATTCATGATTC
ACATAATGAAGCTGATGCAATTAAGGATTTTGAGCAGTTAATAAAATAATTTTTGGAGCC
AATAAATGGTAAATGGCTATACTGTTTATATAAAGCTTATTATATCTATGAAGATGTGAA
AGATCCAAGATCACATACAATGGGACAAAATACGTATGGAAGAGCATTTATATTTAATAC
TAACTCTCCTCTGCCAACTCTGTAGCAATGCATGAAACACTGCCTCTCCCACATCACTTG
GGACCAGCTTTAATGTCAAGACTATTTGTCCTAACTTTAAAGCCGGTCCACTCTCCCACA
TGGCATTTGTATCAAGCCTAACCTTTCTTCTGGTGAAACACTGTTTCCCCACAACTCTTT
CCACACACCAACAAATTGTGAATAAAAAATAATTAAACAAAGTTCTCTTCATGCTGCGTG
GATAGCATGATTGTGGCCCACATATGACTAGCTGGCCACAGGGCGGTAGAGACAAAGGGA
CCCCTCAAATACAGCGGGGGCTCTCCAGAACAGAGGGGCCTCCCATCACTAACTTAGGTT
CTGTCAGTAGAGCGCATCTTGTCCAAAACACATTCATAAGATGCTTCGGCCATATCTGTA
GCCTGTATGTACTTTCCTATGCCTTCCAATGATTGTTTAAGGGCATCAAAGCTTGATGAA
TACAGCATCTTCTTTTTGATCTTGGCAGTATCTGGGCACCAAGACATCAGGAAAAGTTTC
TGCTTCCTCGTAGAATCTGTCGTTCCCTGGCACTGATGATCGTATTCAAAATCATAGATG
CCATAACGGCACTGTTCAGGCCCCAAATTTACCAGGTAGTTTAAGTAGTCATCATAACTA
GCGTCTCTATCTCCAGTCGTTTCAACATCAATGACCTTGTCATCTTTAATGTGGAAGATT
ATGTACCTATACATCTTTCCCTTCTTTATTTGTTGGAAGTACTCTATTACTGTATCCGAT
ACTTGGACTCCTGAAGCCATCGTAAATCCAATTCACCAAAGTTCTGATCACTAGGGAACA
CAGACTGACTATTAGTGACTGACTCCGATGAGGATGTTCAACTTGAAGGGGCGTAGTGCG
AGTAGTGACGTCATATATCACTCCGCCGAGTCCGTCCGGTGACGAGAGCTTTTGTCACGC
CGCCGCCCATTGGCCCGTCGCCTCTCTCTCGGCCCCACAATGCAGACTTTCGGCCAATGG
GAACAGTGCTTACAGCCGCTGAAATGTCATCGAGGCTCGACATGATGGACCCATTGTCCT
CTTCGGAGTCTTCAGGAGGTCCTTCTACAAGGGAGAAATACTGCGTTACAAATGGATACC
AAAGGAAGGCGGTTC
>TRINITY_DN2806_c0_g1_i5
CTGCAGATCAAGTAAGCTTCTTCTCATCTAAATAGTTTCTTGGCTTTCGTCAGTTTTTTT
TTTTTTTTTCTAAAAAAATGCATTTTTTAAAAAAACAAATAGATTCGTAAGTACTGTACA
AGCCCATCATTTATGGTGTAAAGTATCCTATTAACCCCACTTGGTATAGCTGGATTTGTC
TTTTGAGTATCTGGAAAGGAGCTTGACACATCTAAAGGCATTCACAAAGTGGTGGATTTT
TACCAAAGGAGAAATGTATTTTTTTAAATATTTATTTTTTAAACAAACCCATCAGTTAGA
AAATGAGTTCCCTTTTCCCAGTCCCATAAATCTTGCAGCTGCATTCATAGACTACAGTAC
ATGAGAAGTGTGGAGGTGATTGATGGTAGCTGAGAGCTCAGGTGGCACAGGGTTTGTTAG
ACTGCCATACTTTCTTTATCTGTTAAACAAGAGCATCAAGTCTTGGACATTATAGATTAT
GAATGTGGTGCAGCTTTGAGTGATGGGTTTGCATGAAAACTAGTTTTGTGTCATTTCCAG
GTTACATTGGTGATTGAGGCCATTGTTTTTTTTTATATTTGCATGTTGTATTAATTTTTA
TTGATACTTAAGCTAAAGGCACATCAAATTCAAATATCAACTGTATCAGAAATTTTGCTT
AGGTTACTATCCTTTTGCAGGCAAAGGCAGCAAAATATACTTCCCCAAGACAATACATTT
AGAAATTCCATTTCTATGAATATTTTGAGGTCAGCCCATTCTGTTGTACTAGCCTTAACT
AATGGAACAAGAGCTTTAATGGGAACACAGAACCAAGCCATGCTTTCAGTAAGTAATGTC
CAGATTCCTGCTGTTACCTCCAGTGCTTCATCATCTGTTATTTCGGCAAGTAATCATACT
GCATCATTCAGTACACCATCAACAACAGTTACAAGTAATGTTGTTCAAACTCCTGCTGTG
ACCCACAGCTCTCCATCTACAGCAATTACACCAGTTAGTGGCGTCTGTATTCCTGTTATT
ACTTTGTCTCTAGCATCAACAACTCAAACTTTGACCACCACAACCCAAGCTCAGCCCATC
ACAATCATAGTGCCAAGATCTCAGGACTCCTCTGCCACTGTTGATCGTCAAGTGGCTTCT
GGTTCTAACCAAAATGTACCATTAACCAGTAATGCAGTTTCACTTCCAGGGTCTTCTACC
AACCCCATTGTGATAGGCACACCAGATGACTACACTGCTGTAAGAGGCATAACAGCAACT
GCAAGGCCACCTATAAGAGGTAAGCATGAACTTGGTACTTTACACGGTCCCATTTTTGGG
GATTTAATAATGAAATCTTAACTTACAGTACGAGGGGAAATCAGACAAGGAGAGGGAGAA
GCATAAGGAACAACCCACCTGCAAATCCTCCTGCACCGCCTCAGAATGAGGCAGAGGAAG
AAACTGTATTCTTGAGTAGTGGTGGCTCAGAAACCTCAGACACTAGTTTGAATACAGACT
CATCTTCAGAATCTGGAGATGAAGAGGCTTATTATGGGGGTTATGGACGGTGCTTCAACT
GTGGTCGCCGTGGCCACTGGGCAAATGGATGCCCCAGCAGATGGTAGCAGTATGATTATC
CAGCAGGCTCAACTCCAATTTTCATTTTTTGCTCCATCAGCCAACTCCTAAGGTTAAAAT
ATGAAAATTTAATGAAGCGAAGTTGAATTTCTATAACATTACATAGGGCAACTGTTAAAA
TTCAACTAGTTGGAAAATGCACTGTGCACCAGTGTTTGTGTATAACTCATTTTATTTCTT
GTACATTTAGCATAAGTATTTCTCTTGTACAGTTTTAATTTTTAAGTTCTTTTTTATACC
ATGAGCAATGTTTGTTGTAGGTTAATATATTCATTTCAAATTGATGTTTACTTACAAATA
TAATACAGTACTTGTAACAAAGGTTTTCACAAAACACCGTACACCAAATATTTGAAAAAT
AAGTAGTCACTACACAGTCATGTTTTGTAGAATATGAAAATGCCAAAAGATATATTAATG
TAGTTGTTTTGTCAAGTTTGTGACACTGAATTCTTACTGTTTTATGTAAGACATCTTGAA
GGTATTCTGATGATGGTACAAGTAACCTCAAGTACTGTATTGTGATATTTTTCTCATTTT
TTCTTCTCTTAAACTTTGGAAATGAAAAATAAAAGGTACAAAGATATCAGAGTTTATTAG
CATTAAGTGGGAAAAGAAGGTTAAGAAAATGTGAATATCTTAAGGAAAAATTCTTTTAAG
AAAATGTGAATATTTTAAGGAAAAACTCTTTTGATTCATGCTGAGGATTTTTCTCATAGA
CTTTGAAGTACTTCTTTATCAACAAGTGTTTGAAAACCTAAGTCAACCAATCATATATAC
AAAATGTAAGAGGATTCTCATGTTACATTGTTTAATCAGTGCTCAGTGTCTGAAATGCAG
AAGTTTGCCTATTAAGTTTTTATTAATTATTTTGACAAATTTCAGTGTTGCATTATAGTA
AGCTGCAGGGAGTAGCCTGCCATTTTACTCTCTGGCTTTCCTTATCCAGCTCATTGTAAA
TATGGATTAGTTATTTTCTCTGTATGTGCCAAGTGAGAAGGTAGCACTGACTCTTCTCTG
TTTACCTTAGGGAAAGTGTGAGCAGGAGATTGTGGATCTGTCCTTGTGTCTCAGAAGGCA
TGTGGATGGATACACTAAGTCATGAGCACTCTTTTGAAAAAAGGTGATTACTCAAGAGTC
CAACAGGGCTGCTCGTGAGAAGGATTCCGAGACCTTCTCTTCTTCTTAAGAGAGGAAGAA
GGGCCAGAAGTTGAGAAGGAAGAGCTCAGTTACAAGGAGGAAGATTCACACTAGCATTTC
TTCACCTTATTCTGTCCAGGAGTCTCTCAGCCTCAGCAAAAGATGTGGTTGAGGCAGGTA
GCAGCTGTAAAGGGGTATAACTGTTGCTTGATACTGCAGGGCAGTCCTATTGGCTCAGTA
GTAATGTGTGAACCAACTGCCAGGGAGGAGAATCCTACCTTTAGACTCCAGTCAGCTCCC
TAATTACTGCCTTGTATTAGATGAGAAGCCTGACATGCAATAGACCACCCGTGCAATAAC
TGTAGGTTAAACCATTAAACAGCACAGAGGAAGGCCATAAATAGGTCTTCAACACCACAA
ATTATTTGGGTAAACAATCTGACATAATCTCTAGGAATAGGAGACCAATAAACAGCATAC
AGGCTGCTTCAAACACCAGCAAAGGAGTTACCTCCGGACCTCCACGATATCCGGTGCAAA
CACCTCTGGTGTGAAAACAGCAGGCAAGAAGTTATCACAATCTGGAGATATTGCACTTTC
CAATCCAGAATAGGGTGTTAACTTTTTTGAAACACCACAAGCTAAGTAAGAGTACTGTAC
GTGAAAGGCAGTGTTTTTATCCTTGTAGGAGCAAAATCTTGTTTCAAATGTAAATTTATT
TTTTATATATATATATTTTTTTTCAGTATTTTACCACTGTCTTCCAGAGTATGAGGCCTT
TTAAGCTGTTACTGCACCAGTTTTAGTTTGCTACATAGTACACTGGAATTAACGGTATCT
TAGAAGCTACTGACAGTTAACCATACCCTGGGAATATAATCGGATTCATCAACCACATTC
TTACAGCTTATGATCTAGTAGTAGAACTTCATTAACTACTACTTATAGAACTATTATTAT
CAACTAAACTGCTCTATTCAATGTTGTCTTTTACTAGAGATCAGTTCGAGATAGTTGCTT
TTTGAAGTAGCCAGTTTTTGAGCATATAGACTAAATTAATCCACTGAAAGATTAATAAAC
TTCTGGCACCACTGATTATGGTCATGACACAGTTGAACTTTTAAAATATTCTGCAATTTA
AATGGCATTTAAGAATATGCTATAAAGTGAAATTTATAAGTAATTATAATGCAAATCACA
CTTGGTTAAGGTTCTGCTTCCAATTCCTAGACACTGGTGAGCACAAAACTTAATATCCAT
GATCATAATCACATCCAGTTGACGATTTTCAACTGCAGTTTCTTTAACCAAAGGCAAGAT
GAAATAAAATCACCAACATTAAAAAGAAATTTATTCTGACAAGTTGATCCTACATTTAAA
TCATAAAAAAATCCCTTTTTAAACTAAATTCATGATTCACATAATGAAGCTGATGCAATT
AAGGATTTTGAGCAGTTAATAAAATAATTTTTGGAGCCAATAAATGGTAAATGGCTATAC
TGTTTATATAAAGCTTATTATATCTATGAAGATGTGAAAGATCCAAGATCACATACAATG
GGACAAAATACGTATGGAAGAGCATTTATATTTAATACTAACTCTCCTCTGCCAACTCTG
TAGCAATGCATGAAACACTGCCTCTCCCACATCACTTGGGACCAGCTTTAATGTCAAGAC
TATTTGTCCTAACTTTAAAGCCGGTCCACTCTCCCACATGGCATTTGTATCAAGCCTAAC
CTTTCTTCTGGTGAAACACTGTTTCCCCACAACTCTTTCCACACACCAACAAATTGTGAA
TAAAAAATAATTAAACAAAGTTCTCTTCATGCTGCGTGGATAGCATGATTGTGGCCCACA
TATGACTAGCTGGCCACAGGGCGGTAGAGACAAAGGGACCCCTCAAATACAGCGGGGGCT
CTCCAGAACAGAGGGGCCTCCCATCACTAACTTAGGTTCTGTCAGTAGAGCGCATCTTGT
CCAAAACACATTCATAAGATGCTTCGGCCATATCTGTAGCCTGTATGTACTTTCCTATGC
CTTCCAATGATTGTTTAAGGGCATCAAAGCTTGATGAATACAGCATCTTCTTTTTGATCT
TGGCAGTATCTGGGCACCAAGACATCAGGAAAAGTTTCTGCTTCCTCGTAGAATCTGTCG
TTCCCTGGCACTGATGATCGTATTCAAAATCATAGATGCCATAACGGCACTGTTCAGGCC
CCAAATTTACCAGGTAGTTTAAGTAGTCATCATAACTAGCGTCTCTATCTCCAGTCGTTT
CAACATCAATGACCTTGTCATCTTTAATGTGGAAGATTATGTACCTATACATCTTTCCCT
TCTTTATTTGTTGGAAGTACTCTATTACTGTATCCGATACTTGGACTCCTGAAGCCATCG
TAAATCCAATTCACCAAAGTTCTGATCACTAGGGAACACAGACTGACTATTAGTGACTGA
CTCCGATGAGGATGTTCAACTTGAAGGGGCGTAGTGCGAGTAGTGACGTCATATATCACT
CCGCCGAGTCCGTCCGGTGACGAGAGCTTTTGTCACGCCGCCGCCCATTGGCCCGTCGCC
TCTCTCTCGGCCCCACAATGCAGACTTTCGGCCAATGGGAACAGTGCTTACAGCCGCTGA
AATGTCATCGAGGCTCGACATGATGGACCCATTGTCCTCTTCGGAGTCTTCAGGAGGTCC
TTCTACAAGGGAGAAATACTGCGTTACAAATGGATACCAAAGGAAGGCGGTTC
>TRINITY_DN2806_c0_g1_i7
GCGACATTGGAAGCACAGGCAGCTGCTAAGGCTGCTGAATCAGCAAGTCGGGGTGGCCGA
AGAGGAAGGGGACGTGGGAGAAATATTACGAGGGGAAATCAGACAAGGAGAGGGAGAAGC
ATAAGGAACAACCCACCTGCAAATCCTCCTGCACCGCCTCAGAATGAGGCAGAGGAAGAA
ACTGTATTCTTGAGTAGTGGTGGCTCAGAAACCTCAGACACTAGTTTGAATACAGACTCA
TCTTCAGAATCTGGAGATGAAGAGGCTTATTATGGGGGTTATGGACGGTGCTTCAACTGT
GGTCGCCGTGGCCACTGGGCAAATGGATGCCCCAGCAGATGGTAGCAGTATGATTATCCA
GCAGGCTCAACTCCAATTTTCATTTTTTGCTCCATCAGCCAACTCCTAAGGTTAAAATAT
GAAAATTTAATGAAGCGAAGTTGAATTTCTATAACATTACATAGGGCAACTGTTAAAATT
CAACTAGTTGGAAAATGCACTGTGCACCAGTGTTTGTGTATAACTCATTTTATTTCTTGT
ACATTTAGCATAAGTATTTCTCTTGTACAGTTTTAATTTTTAAGTTCTTTTTTATACCAT
GAGCAATGTTTGTTGTAGGTTAATATATTCATTTCAAATTGATGTTTACTTACAAATATA
ATACAGTACTTGTAACAAAGGTTTTCACAAAACACCGTACACCAAATATTTGAAAAATAA
GTAGTCACTACACAGTCATGTTTTGTAGAATATGAAAATGCCAAAAGATATATTAATGTA
GTTGTTTTGTCAAGTTTGTGACACTGAATTCTTACTGTTTTATGTAAGACATCTTGAAGG
TATTCTGATGATGGTACAAGTAACCTCAAGTACTGTATTGTGATATTTTTCTCATTTTTT
CTTCTCTTAAACTTTGGAAATGAAAAATAAAAGGTACAAAGATATCAGAGTTTATTAGCA
TTAAGTGGGAAAAGAAGGTTAAGAAAATGTGAATATCTTAAGGAAAAATTCTTTTAAGAA
AATGTGAATATTTTAAGGAAAAACTCTTTTGATTCATGCTGAGGATTTTTCTCATAGACT
TTGAAGTACTTCTTTATCAACAAGTGTTTGAAAACCTAAGTCAACCAATCATATATACAA
AATGTAAGAGGATTCTCATGTTACATTGTTTAATCAGTGCTCAGTGTCTGAAATGCAGAA
GTTTGCCTATTAAGTTTTTATTAATTATTTTGACAAATTTCAGTGTTGCATTATAGTAAG
CTGCAGGGAGTAGCCTGCCATTTTACTCTCTGGCTTTCCTTATCCAGCTCATTGTAAATA
TGGATTAGTTATTTTCTCTGTATGTGCCAAGTGAGAAGGTAGCACTGACTCTTCTCTGTT
TACCTTAGGGAAAGTGTGAGCAGGAGATTGTGGATCTGTCCTTGTGTCTCAGAAGGCATG
TGGATGGATACACTAAGTCATGAGCACTCTTTTGAAAAAAGGTGATTACTCAAGAGTCCA
ACAGGGCTGCTCGTGAGAAGGATTCCGAGACCTTCTCTTCTTCTTAAGAGAGGAAGAAGG
GCCAGAAGTTGAGAAGGAAGAGCTCAGTTACAAGGAGGAAGATTCACACTAGCATTTCTT
CACCTTATTCTGTCCAGGAGTCTCTCAGCCTCAGCAAAAGATGTGGTTGAGGCAGGTAGC
AGCTGTAAAGGGGTATAACTGTTGCTTGATACTGCAGGGCAGTCCTATTGGCTCAGTAGT
AATGTGTGAACCAACTGCCAGGGAGGAGAATCCTACCTTTAGACTCCAGTCAGCTCCCTA
ATTACTGCCTTGTATTAGATGAGAAGCCTGACATGCAATAGACCACCCGTGCAATAACTG
TAGGTTAAACCATTAAACAGCACAGAGGAAGGCCATAAATAGGTCTTCAACACCACAAAT
TATTTGGGTAAACAATCTGACATAATCTCTAGGAATAGGAGACCAATAAACAGCATACAG
GCTGCTTCAAACACCAGCAAAGGAGTTACCTCCGGACCTCCACGATATCCGGTGCAAACA
CCTCTGGTGTGAAAACAGCAGGCAAGAAGTTATCACAATCTGGAGATATTGCACTTTCCA
ATCCAGAATAGGGTGTTAACTTTTTTGAAACACCACAAGCTAAGTAAGAGTACTGTACGT
GAAAGGCAGTGTTTTTATCCTTGTAGGAGCAAAATCTTGTTTCAAATGTAAATTTATTTT
TTATATATATATATTTTTTTTCAGTATTTTACCACTGTCTTCCAGAGTATGAGGCCTTTT
AAGCTGTTACTGCACCAGTTTTAGTTTGCTACATAGTACACTGGAATTAACGGTATCTTA
GAAGCTACTGACAGTTAACCATACCCTGGGAATATAATCGGATTCATCAACCACATTCTT
ACAGCTTATGATCTAGTAGTAGAACTTCATTAACTACTACTTATAGAACTATTATTATCA
ACTAAACTGCTCTATTCAATGTTGTCTTTTACTAGAGATCAGTTCGAGATAGTTGCTTTT
TGAAGTAGCCAGTTTTTGAGCATATAGACTAAATTAATCCACTGAAAGATTAATAAACTT
CTGGCACCACTGATTATGGTCATGACACAGTTGAACTTTTAAAATATTCTGCAATTTAAA
TGGCATTTAAGAATATGCTATAAAGTGAAATTTATAAGTAATTATAATGCAAATCACACT
TGGTTAAGGTTCTGCTTCCAATTCCTAGACACTGGTGAGCACAAAACTTAATATCCATGA
TCATAATCACATCCAGTTGACGATTTTCAACTGCAGTTTCTTTAACCAAAGGCAAGATGA
AATAAAATCACCAACATTAAAAAGAAATTTATTCTGACAAGTTGATCCTACATTTAAATC
ATAAAAAAATCCCTTTTTAAACTAAATTCATGATTCACATAATGAAGCTGATGCAATTAA
GGATTTTGAGCAGTTAATAAAATAATTTTTGGAGCCAATAAATGGTAAATGGCTATACTG
TTTATATAAAGCTTATTATATCTATGAAGATGTGAAAGATCCAAGATCACATACAATGGG
ACAAAATACGTATGGAAGAGCATTTATATTTAATACTAACTCTCCTCTGCCAACTCTGTA
GCAATGCATGAAACACTGCCTCTCCCACATCACTTGGGACCAGCTTTAATGTCAAGACTA
TTTGTCCTAACTTTAAAGCCGGTCCACTCTCCCACATGGCATTTGTATCAAGCCTAACCT
TTCTTCTGGTGAAACACTGTTTCCCCACAACTCTTTCCACACACCAACAAATTGTGAATA
AAAAATAATTAAACAAAGTTCTCTTCATGCTGCGTGGATAGCATGATTGTGGCCCACATA
TGACTAGCTGGCCACAGGGCGGTAGAGACAAAGGGACCCCTCAAATACAGCGGGGGCTCT
CCAGAACAGAGGGGCCTCCCATCACTAACTTAGGTTCTGTCAGTAGAGCGCATCTTGTCC
AAAACACATTCATAAGATGCTTCGGCCATATCTGTAGCCTGTATGTACTTTCCTATGCCT
TCCAATGATTGTTTAAGGGCATCAAAGCTTGATGAATACAGCATCTTCTTTTTGATCTTG
GCAGTATCTGGGCACCAAGACATCAGGAAAAGTTTCTGCTTCCTCGTAGAATCTGTCGTT
CCCTGGCACTGATGATCGTATTCAAAATCATAGATGCCATAACGGCACTGTTCAGGCCCC
AAATTTACCAGGTAGTTTAAGTAGTCATCATAACTAGCGTCTCTATCTCCAGTCGTTTCA
ACATCAATGACCTTGTCATCTTTAATGTGGAAGATTATGTACCTATACATCTTTCCCTTC
TTTATTTGTTGGAAGTACTCTATTACTGTATCCGATACTTGGACTCCTGAAGCCATCGTA
AATCCAATTCACCAAAGTTCTGATCACTAGGGAACACAGACTGACTATTAGTGACTGACT
CCGATGAGGATGTTCAACTTGAAGGGGCGTAGTGCGAGTAGTGACGTCATATATCACTCC
GCCGAGTCCGTCCGGTGACGAGAGCTTTTGTCACGCCGCCGCCCATTGGCCCGTCGCCTC
TCTCTCGGCCCCACAATGCAGACTTTCGGCCAATGGGAACAGTGCTTACAGCCGCTGAAA
TGTCATCGAGGCTCGACATGATGGACCCATTGTCCTCTTCGGAGTCTTCAGGAGGTCCTT
CTACAAGGGAGAAATACTGCGTTACAAATGGATACCAAAGGAAGGCGGTTC
>TRINITY_DN2806_c4_g1_i1
TGTTGGAAGTACTCTATTACTGTTTCCGATACTTGGACTCCTGAAGCCTGTGGGAAGAGA
AACCAAGACAATCTGTAAATTTCAATTTTAAAATAAGCACATTAACTACTAATGTCTTCA
GGATTCTGACCACACCAAATCATCCATAAATTCTTTCGTAAGCTAAGGAGCAGTGACTTG
TGTGAAAAAGTATGTCTGAAATCTAAAGAATAACCAAAACATAAGCCACTCCAGTTTTCA
TTCCTATTTGCCAAACAATACCACCACCACCTATTACTGACTTTTGATCTTCAAAATAAT
GATCCATCTGTTTCACATCTATGGACCTACATAAACTGATCACAAATATAAATTAAAATG
TCTATTTTGCCATACCAGCAACCCAAAATTCAATCACGAATGGTAGAGTATGTTACAGTT
AGTTGATACGTATTCAAACAGAATAATTAAAATTATAGGATAAAAATCACCAACGATGCA
TATAGAAGTTTTTCTATGTACTGTACTGCCCATCTATTACACACCTGGTATCAGCAATAG
GAGACCACACACCTATGCATCAATTATATTTCTACAGGGGAATACCTTAAATTAGCTCCA
GTCCTTTGCAAAAGATTAAAGGTAAAAATACGGTCTTTAATCCTAATTCAATCATGAGGG
TTTTCTGTACTGCCTCTGTAATCAACTGGCATCCAAGGTTTTAAAACTTGATACATTAAT
TCTGGTATCTTTGACAGTTCCTGTTCTGCTACCAATTATCTTAACTGGTGCACTTCATAA
ACTGCCCAACCTTCCTTCATCTTTAACTTAGACCGACACCCACGATATTTATCCAAAATT
CATCTATCCACAACCATTTCAGAAGGGTAACCAACCTCTAGTGGCCACCAAATATTTGCA
GTAGGCTGATTTACATTATTAGTTATCACAACCACCACCTTTTGGATAGTTTAAAAAGGC
TTCAAAATACTAATATAGCCTAGTAGACTGAACATTAATAATGATGACATTACTAGTATT
TACCTGTAGCCATGTGTTACCTGCATATAACAGATAGGCTACTAAAATGAAAATCTGCAG
TTACTCTGCCCAAAGCTGAGAATGCAAGTGATGCTGAATATGATAGGGATAATAATGATT
TGAGAGTTCAAATGATTATTTAGAAAGTTTGGTTAATTATAGGGTATGTTGAAAATCCCT
ATAAATAAACCATTACTAATACTACGTCCTCAACTTGAGATAAAAGACCCCTATAAGGAA
ATTTTCCATGTTGGCCTAGTCTATGCATTTATGCAAATTATGATAAAAGCCAAGAAAAAC
TGTACAACATTCATCAATTTCATTTTTCCAGAAGTACAGCTTATGGTTTTTTCAAATAAA
TGCACAGGCCATAAACACCTTTTGACAGTACAGTATATACCTGGGCTACTGCAAGACTGC
CTCTCTAATAAAATCAGCTTTCAAGTGAAACGACTGTTTAACATAACCTTAATATAATGT
TTAGTAATTGTGTACCAAGAAAACATATGAAAGTTTATAACCATTACTACTTTACAAATA
ACTGAATTAAAATAAAGTCATGCATTAGCCTAGGGTCAGTCATCAATAACACTGCTGATG
ATTCTGGAGGTACTCTACTGCAATTCAAATCTTGTGTTCTGGCCTAGTCTCAATTTACGA
AGACTTGCTGTATTAAACAACTCAACCAAGCATGAAAGTCATTTAAATATCACAAGCATT
GCATCATGTGAGAACTGACAGACTATCCCCCTTAATGCACACCAATGAACAACTGCCTAC
TTCGCACAAAGTCTGACAAATCCCTTCAACTTTGTAGGTTAAGGGAAGCAACGACAGGAC
TTTCTCCCCCGACGGCCCTCCATGCACACACTGTACAAGTCTTGACAAATCCCTTCAAGT
GTGTAATAGCTGCAGAGACAAGTGACAGTCTGATCCCTTCATGTTCATCTATAAAGTATG
CAGTGTATGGTGATAAAATTACAGTAGATATAGAATCAAAGCTGGGAAGTAGTGGTTGAC
GTTCTGACAATGGAGCAGCACCAAAAGAAAGTGGACAGCACGAGACTTATGAAGGCTCAA
ATAGTCACAGTGACTTGGGTAACAGCACAAGGGTCAAGTGCAGGATGTTGTGAAAGACCC
AAGAACTATACTTGGTTAGATGCAAAATGCAAGCAGAAAGGTACAAGTACTTGTACGTCA
GGAAATTTAGAATGATGGGAGTTAAATGTGTAAAATACAAGTCAACAATATCTCCATTTT
ATGTACAAGGTAATTAAAACCAATTTATAGTAGTTGGAAACTCACCTAAACAGATTTGGG
GCAGGAGACTTAAAAGCTGAAATTAGCAGGCTCAGGTTAAGGGATGGGCCTAACACTCCA
GATGATTTAAGCAAGGGACAAAGACTAAGCCAGCATTAGTCAAGATGGGTATAAACTAAA
ATATATTTAACGCATCTTTCAAGAGTATGTTGGCCAATTTTGCAGGGGGCATGTTATGAC
TGACACACTATTAACTGTTGGGTAATTCTACTAGGATATTGTTTTCTAAGTTAGCTTATG
GCGGACAGAAATGACAAAGTGGCAATAAAATGGAAGGATGAGCAGAAGCTGGTGTCGAGG
ATAAGTGTTGGATTACCACCGAGACAAGTGCAACCAGCAGTGCCACACTACCATAAGATT
TTCCTCAAAATTGTATTCATAAAACCAAAACTGATAATGAGTCTGGAATAATTATGCAAT
CACTCACCGACATGGTTGGATGACACCATTCAAGTGACTGCAAAATGACAACTTTTTTGC
AACTGGGGTTTATGAAATAAAATAACCTCTAGGAATGTACTTCATGGTTACATTGTCACT
CTCTAGTACTTCATTCCGTCAAATCTGAGGAGATACACTGGATGGACTATCTTTCCCTTC
AAGTAGGCCTATACCAACACTTGCTTATTTACTTCACATAATTTGACCTAAAACCCTTCA
TCCATCTAAGGTAGACAGAATTCAAGACAGCTAAAGTATGAAGCAAGTTGCCATTACTGG
TGTATACAGTCAAGTACTATACTTATGCAAAACTAAAAGCAACACTGGGTAAAGAGCTAT
AATCTCCACATAACTAAAAGAAAGTAAGGAAATGAGATGTATGCAATCAGGTGGTAGAGT
TAAGATTTAAAGAGCACAATGTTAGGATCAGATTACGCAATAACAAGTACTGTACATTTA
CGGATCAAGAACCAGCTTGTAAGTCAATGAAAGCCTATGACAGCACTGTTAATACTTTCT
TGCTAGTCAATAGCAACTTCTGTATAGCTAACCCCAAAGTGAATGAAAATATTGCTATGA
TAAAGATGCCAATTATCAACATTTCTTGCTACACTTTACATTTTTAGGCAAATTTACCAA
ATCTCACAACAGACTTGGGGAGAATCTGGGAACCCAGCCCCACCAAAGTAGGCCGGCACT
CTTGACCATGTACCATTTCCCTGCACCATCTCACATTCTGGTGATAATCTTGTCAGCATA
CAGGAAAAATGGGCAAACTTTAAATCAAACTTATTAGAAAAGGGATGCAATAGACCACAA
TTAACAGCACAGATGTTAAACAGAGGAGCAAATTTCTCAGGACTGTCCTTGATTCATGAT
ACTGTACAGGTACTTGAGCTACGTCAAGTTACATATGAGTTATCTTAAGTTATCTCTCCC
TTTCAGAACAAAGTTTCCAATAGACTATGCTAAAGAGTACCTCATCAGTTATACATTCTA
AGGCTGTGATTGTGAAATCATGATTAAGGCAGAGCCCCAAGCTAGTTTTAAGTGTGGTCT
AGAGGTCTTTCCCCCAAAAACATGCTACCCTGATTACCTAGACAAAGCCATAAGGAAACT
GCAGTCATGGTAAATGAATAGTTTCACGAGTCAAACTAGGTTGAGTCTCGTGTTCCCAAA
TCCTTAGTAGCCAACCTAAAGACCATAAGAAAAAGGCAGTCACAGTGAAAGTATAAGATT
AAAACATACAAAATATCTAGAATCCGTGGATGTAAAATAACAATGGAAAGAAACTATGAG
GAAAATTCTGTGTGAAAGACACTGGGCTTATACCTATGCTTTCCCTTCAAGTATCAACTT
ACTGAAATCTAAACATTTAGAAGTACAATACATACCATTCAATAGCCTGAAGAGTTTTTC
AACAGATGTGTGGTATGATTATAAAATGCATAAAAAACTTAAATCTGATTAAGCAGGTTT
TTAATTTACCTAGTTATTTCTATGGGCAACTCACAGTCACAGGATAAAGTATTAAAAGTC
TCCACTTTTCAGAGCAAAAGCTAAAATTCTGGGATAGCTACATCTACCTTGGTTTTGTTT
TACACATATGCTTACAACAGATTCACATACCCAAGACTCACACAAATCATGCTCCAATCC
AAGAAATTTTAATTTGTAGAAGAAACACTGTTCTAGCAAACATGAACGCCAAGCTTCGTG
GAATAAAACTACAGGACAATTTTCTGTAAACGTGGTATTGACCGGAAATAATTATTTTCA
GTAAATACATGGTACTGATTGGAAATAAAACTTTAAACTGAAGGAAAAGACTTCTGGCTA
CAGT
>TRINITY_DN2806_c4_g1_i2
TGTTGGAAGTACTCTATTACTGTTTCCGATACTTGGACTCCTGAAGCCTGTGGGAAGAGA
AACCAAGACAATCTGTAAATTTCAATTTTAAAATAAGCACATTAACTACTAATGTCTTCA
GGATTCTGACCACACCAAATCATCCATAAATTCTTTCGTAAGCTAAGGAGCAGTGACTTG
TGTGAAAAAGTATGTCTGAAATCTAAAGAATAACCAAAACATAAGCCACTCCAGTTTTCA
TTCCTATTTGCCAAACAATACCACCACCACCTATTACTGACTTTTGATCTTCAAAATAAT
GATCCATCTGTTTCACATCTATGGACCTACATAAACTGATCACAAATATAAATTAAAATG
TCTATTTTGCCATACCAGCAACCCAAAATTCAATCACGAATGGTAGAGTATGTTACAGTT
AGTTGATACGTATTCAAACAATAATTAAAATTATAGGATAAAAATCACCAACGATGCATA
TAGAAGTTTTTCTATGTACTGTACTGCCCATCTATTACACACCTGGTATCAGCAATAGGA
GACCACACACCTATGCATCAATTATATTTCTACAGGGGAATACCTTAAATTAGCTCCAGT
CCTTTGCAAAAGATTAAAGGTAAAAATACGGTCTTTAATCCTAATTCAATCATGAGGGTT
TTCTGTACTGCCTCTGTAATCAACTGGCATCCAAGGTTTTAAAACTTGATACATTAATTC
TGGTATCTTTGACAGTTCCTGTTCTGCTACCAATTATCTTAACTGGTGCACTTCATAAAC
TGCCCAACCTTCCTTCATCTTTAACTTAGACCGACACCCACGATATTTATCCAAAATTCA
TCTATCCACAACCATTTCAGAAGGGTAACCAACCTCTAGTGGCCACCAAATATTTGCAGT
AGGCTGATTTACATTATTAGTTATCACAACCACCACCTTTTGGATAGTTTAAAAAGGCTT
CAAAATACTAATATAGCCTAGTAGACTGAACATTAATAATGATGACATTACTAGTATTTA
CCTGTAGCCATGTGTTACCTGCATATAACAGATAGGCTACTAAAATGAAAATCTGCAGTT
ACTCTGCCCAAAGCTGAGAATGCAAGTGATGCTGAATATGATAGGGATAATAATGATTTG
AGAGTTCAAATGATTATTTAGAAAGTTTGGTTAATTATAGGGTATGTTGAAAATCCCTAT
AAATAAACCATTACTAATACTACGTCCTCAACTTGAGATAAAAGACCCCTATAAGGAAAT
TTTCCATGTTGGCCTAGTCTATGCATTTATGCAAATTATGATAAAAGCCAAGAAAAACTG
TACAACATTCATCAATTTCATTTTTCCAGAAGTACAGCTTATGGTTTTTTCAAATAAATG
CACAGGCCATAAACACCTTTTGACAGTACAGTATATACCTGGGCTACTGCAAGACTGCCT
CTCTAATAAAATCAGCTTTCAAGTGAAACGACTGTTTAACATAACCTTAATATAATGTTT
AGTAATTGTGTACCAAGAAAACATATGAAAGTTTATAACCATTACTACTTTACAAATAAC
TGAATTAAAATAAAGTCATGCATTAGCCTAGGGTCAGTCATCAATAACACTGCTGATGAT
TCTGGAGGTACTCTACTGCAATTCAAATCTTGTGTTCTGGCCTAGTCTCAATTTACGAAG
ACTTGCTGTATTAAACAACTCAACCAAGCATGAAAGTCATTTAAATATCACAAGCATTGC
ATCATGTGAGAACTGACAGACTATCCCCCTTAATGCACACCAATGAACAACTGCCTACTT
CGCACAAAGTCTGACAAATCCCTTCAACTTTGTAGGTTAAGGGAAGCAACGACAGGACTT
TCTCCCCCGACGGCCCTCCATGCACACACTGTACAAGTCTTGACAAATCCCTTCAAGTGT
GTAATAGCTGCAGAGACAAGTGACAGTCTGATCCCTTCATGTTCATCTATAAAGTATGCA
GTGTATGGTGATAAAATTACAGTAGATATAGAATCAAAGCTGGGAAGTAGTGGTTGACGT
TCTGACAATGGAGCAGCACCAAAAGAAAGTGGACAGCACGAGACTTATGAAGGCTCAAAT
AGTCACAGTGACTTGGGTAACAGCACAAGGGTCAAGTGCAGGATGTTGTGAAAGACCCAA
GAACTATACTTGGTTAGATGCAAAATGCAAGCAGAAAGGTACAAGTACTTGTACGTCAGG
AAATTTAGAATGATGGGAGTTAAATGTGTAAAATACAAGTCAACAATATCTCCATTTTAT
GTACAAGGTAATTAAAACCAATTTATAGTAGTTGGAAACTCACCTAAACAGATTTGGGGC
AGGAGACTTAAAAGCTGAAATTAGCAGGCTCAGGTTAAGGGATGGGCCTAACACTCCAGA
TGATTTAAGCAAGGGACAAAGACTAAGCCAGCATTAGTCAAGATGGGTATAAACTAAAAT
ATATTTAACGCATCTTTCAAGAGTATGTTGGCCAATTTTGCAGGGGGCATGTTATGACTG
ACACACTATTAACTGTTGGGTAATTCTACTAGGATATTGTTTTCTAAGTTAGCTTATGGC
GGACAGAAATGACAAAGTGGCAATAAAATGGAAGGATGAGCAGAAGCTGGTGTCGAGGAT
AAGTGTTGGATTACCACCGAGACAAGTGCAACCAGCAGTGCCACACTACCATAAGATTTT
CCTCAAAATTGTATTCATAAAACCAAAACTGATAATGAGTCTGGAATAATTATGCAATCA
CTCACCGACATGGTTGGATGACACCATTCAAGTGACTGCAAAATGACAACTTTTTTTGCA
ACTGGGGTTTATGAAATAAAATAACCTCTAGGAATGTACTTCATGGTTACATTGTCACTC
TCTAGTACTTCATTCCGTCAAATCTGAGGAGATACACTGGATGGACTATCTTTCCCTTCA
AGTAGGCCTATACCAACACTTGCTTATTTACTTCACATAATTTGACCTAAAACCCTTCAT
CCATCTAAGGTAGACAGAATTCAAGACAGCTAAAGTATGAAGCAAGTTGCCATTACTGGT
GTATACAGTCAAGTACTATACTTATGCAAAACTAAAAGCAACACTGGGTAAAGAGCTATA
ATCTCCACATAACTAAAAGAAAGTAAGGAAATGAGATGTATGCAATCAGGTGGTAGAGTT
AAGATTTAAAGAGCACAATGTTAGGATCAGATTACGCAATAACAAGTACTGTACATTTAC
GGATCAAGAACCAGCTTGTAAGTCAATGAAAGCCTATGACAGCACTGTTAATACTTTCTT
GCTAGTCAATAGCAACTTCTGTATAGCTAACCCCAAAGTGAATGAAAATATTGCTATGAT
AAAGATGCCAATTATCAACATTTCTTGCTACACTTTACATTTTTAGGCAAATTTACCAAA
TCTCACAACAGACTTGGGGAGAATCTGGGAACCCAGCCCCACCAAAGTAGGCCGGCACTC
TTGACCATGTACCATTTCCCTGCACCATCTCACATTCTGGTGATAATCTTGTCAGCATAC
AGGAAAAATGGGCAAACTTTAAATCAAACTTATTAGAAAAGGGATGCAATAGACCACAAT
TAACAGCACAGATGTTAAACAGAGGAGCAAATTTCTCAGGACTGTCCTTGATTCATGATA
CTGTACAGGTACTTGAGCTACGTCAAGTTACATATGAGTTATCTTAAGTTATCTCTCCCT
TTCAGAACAGTTTCCAATAGACTATGCTAAAGAGTACCTCATCAGTTATACATTCTAAGG
CTGTGATTGTGAAATCATGATTAAGGCAGAGCCCCAAGCTAGTTTTAAGTGTGGTCTAGA
GGTCTTTCCCCCAAAAACATGCTACCCTGATTACCTAGACAAAGCCATAAGGAAACTGCA
GTCATGGTAAATGAATAGTTTCACGAGTCAAACTAGGTTGAGTCTCGTGTTCCCAAATCC
TTAGTAGCCAACCTAAAGACCATAAGAAAAAGGCAGTCACAGTGAAAGTATAAGATTAAA
ACATACAAAATATCTAGAATCCGTGGATGTAAAATAACAATGGAAAGAAACTATGAGGAA
AATTCTGTGTGAAAGACACTGGGCTTATACCTATGCTTTCCCTTCAAGTATCAACTTACT
GAAATCTAAACATTTAGAAGTACAATACATACCATTCAATAGCCTGAAGAGTTTTTCAAC
AGATGTGTGGTATGATTATAAAATGCATAAAAAACTTAAATCTGATTAAGCAGGTTTTTA
ATTTACCTAGTTATTTCTATGGGCAACTCACAGTCACAGGATAAAGTATTAAAAGTCTCC
ACTTTTCAGAGCAAAAGCTAAAATTCTGGGATAGCTACATCTACCTTGGTTTTGTTTTAC
ACATATGCTTACAACAGATTCACATACCCAAGACTCACACAAATCATGCTCCAATCCAAG
AAATTTTAATTTGTAGAAGAAACACTGTTCTAGCAAACATGAACGCCAAGCTTCGTGGAA
TAAAACTACAGGACAATTTTCTGTAAACGTGGTATTGACCGGAAATAATTATTTTCAGTA
AATACATGGTACTGATTGGAAATAAAACTTTAAACTGAAGGAAAAGACTTCTGGCTACAG
TTTTCTTAGCCTGGCCTCAGATGCTTGGAGAATGGACATTACACAAATTACTAATTAAGA
GTGTAAGGGTCAATAAACCAACCTCAATACAGCTTG
>TRINITY_DN2806_c4_g1_i3
TGTTGGAAGTACTCTATTACTGTTTCCGATACTTGGACTCCTGAAGCCTGTGGGAAGAGA
AACCAAGACAATCTGTAAATTTCAATTTTAAAATAAGCACATTAACTACTAATGTCTTCA
GGATTCTGACCACACCAAATCATCCATAAATTCTTTCGTAAGCTAAGGAGCAGTGACTTG
TGTGAAAAAGTATGTCTGAAATCTAAAGAATAACCAAAACATAAGCCACTCCAGTTTTCA
TTCCTATTTGCCAAACAATACCACCACCACCTATTACTGACTTTTGATCTTCAAAATAAT
GATCCATCTGTTTCACATCTATGGACCTACATAAACTGATCACAAATATAAATTAAAATG
TCTATTTTGCCATACCAGCAACCCAAAATTCAATCACGAATGGTAGAGTATGTTACAGTT
AGTTGATACGTATTCAAACAATAATTAAAATTATAGGATAAAAATCACCAACGATGCATA
TAGAAGTTTTTCTATGTACTGTACTGCCCATCTATTACACACCTGGTATCAGCAATAGGA
GACCACACACCTATGCATCAATTATATTTCTACAGGGGAATACCTTAAATTAGCTCCAGT
CCTTTGCAAAAGATTAAAGGTAAAAATACGGTCTTTAATCCTAATTCAATCATGAGGGTT
TTCTGTACTGCCTCTGTAATCAACTGGCATCCAAGGTTTTAAAACTTGATACATTAATTC
TGGTATCTTTGACAGTTCCTGTTCTGCTACCAATTATCTTAACTGGTGCACTTCATAAAC
TGCCCAACCTTCCTTCATCTTTAACTTAGACCGACACCCACGATATTTATCCAAAATTCA
TCTATCCACAACCATTTCAGAAGGGTAACCAACCTCTAGTGGCCACCAAATATTTGCAGT
AGGCTGATTTACATTATTAGTTATCACAACCACCACCTTTTGGATAGTTTAAAAAGGCTT
CAAAATACTAATATAGCCTAGTAGACTGAACATTAATAATGATGACATTACTAGTATTTA
CCTGTAGCCATGTGTTACCTGCATATAACAGATAGGCTACTAAAATGAAAATCTGCAGTT
ACTCTGCCCAAAGCTGAGAATGCAAGTGATGCTGAATATGATAGGGATAATAATGATTTG
AGAGTTCAAATGATTATTTAGAAAGTTTGGTTAATTATAGGGTATGTTGAAAATCCCTAT
AAATAAACCATTACTAATACTACGTCCTCAACTTGAGATAAAAGACCCCTATAAGGAAAT
TTTCCATGTTGGCCTAGTCTATGCATTTATGCAAATTATGATAAAAGCCAAGAAAAACTG
TACAACATTCATCAATTTCATTTTTCCAGAAGTACAGCTTATGGTTTTTTCAAATAAATG
CACAGGCCATAAACACCTTTTGACAGTACAGTATATACCTGGGCTACTGCAAGACTGCCT
CTCTAATAAAATCAGCTTTCAAGTGAAACGACTGTTTAACATAACCTTAATATAATGTTT
AGTAATTGTGTACCAAGAAAACATATGAAAGTTTATAACCATTACTACTTTACAAATAAC
TGAATTAAAATAAAGTCATGCATTAGCCTAGGGTCAGTCATCAATAACACTGCTGATGAT
TCTGGAGGTACTCTACTGCAATTCAAATCTTGTGTTCTGGCCTAGTCTCAATTTACGAAG
ACTTGCTGTATTAAACAACTCAACCAAGCATGAAAGTCATTTAAATATCACAAGCATTGC
ATCATGTGAGAACTGACAGACTATCCCCCTTAATGCACACCAATGAACAACTGCCTACTT
CGCACAAAGTCTGACAAATCCCTTCAACTTTGTAGGTTAAGGGAAGCAACGACAGGACTT
TCTCCCCCGACGGCCCTCCATGCACACACTGTACAAGTCTTGACAAATCCCTTCAAGTGT
GTAATAGCTGCAGAGACAAGTGACAGTCTGATCCCTTCATGTTCATCTATAAAGTATGCA
GTGTATGGTGATAAAATTACAGTAGATATAGAATCAAAGCTGGGAAGTAGTGGTTGACGT
TCTGACAATGGAGCAGCACCAAAAGAAAGTGGACAGCACGAGACTTATGAAGGCTCAAAT
AGTCACAGTGACTTGGGTAACAGCACAAGGGTCAAGTGCAGGATGTTGTGAAAGACCCAA
GAACTATACTTGGTTAGATGCAAAATGCAAGCAGAAAGGTACAAGTACTTGTACGTCAGG
AAATTTAGAATGATGGGAGTTAAATGTGTAAAATACAAGTCAACAATATCTCCATTTTAT
GTACAAGGTAATTAAAACCAATTTATAGTAGTTGGAAACTCACCTAAACAGATTTGGGGC
AGGAGACTTAAAAGCTGAAATTAGCAGGCTCAGGTTAAGGGATGGGCCTAACACTCCAGA
TGATTTAAGCAAGGGACAAAGACTAAGCCAGCATTAGTCAAGATGGGTATAAACTAAAAT
ATATTTAACGCATCTTTCAAGAGTATGTTGGCCAATTTTGCAGGGGGCATGTTATGACTG
ACACACTATTAACTGTTGGGTAATTCTACTAGGATATTGTTTTCTAAGTTAGCTTATGGC
GGACAGAAATGACAAAGTGGCAATAAAATGGAAGGATGAGCAGAAGCTGGTGTCGAGGAT
AAGTGTTGGATTACCACCGAGACAAGTGCAACCAGCAGTGCCACACTACCATAAGATTTT
CCTCAAAATTGTATTCATAAAACCAAAACTGATAATGAGTCTGGAATAATTATGCAATCA
CTCACCGACATGGTTGGATGACACCATTCAAGTGACTGCAAAATGACAACTTTTTTGCAA
CTGGGGTTTATGAAATAAAATAACCTCTAGGAATGTACTTCATGGTTACATTGTCACTCT
CTAGTACTTCATTCCGTCAAATCTGAGGAGATACACTGGATGGACTATCTTTCCCTTCAA
GTAGGCCTATACCAACACTTGCTTATTTACTTCACATAATTTGACCTAAAACCCTTCATC
CATCTAAGGTAGACAGAATTCAAGACAGCTAAAGTATGAAGCAAGTTGCCATTACTGGTG
TATACAGTCAAGTACTATACTTATGCAAAACTAAAAGCAACACTGGGTAAAGAGCTATAA
TCTCCACATAACTAAAAGAAAGTAAGGAAATGAGATGTATGCAATCAGGTGGTAGAGTTA
AGATTTAAAGAGCACAATGTTAGGATCAGATTACGCAATAACAAGTACTGTACATTTACG
GATCAAGAACCAGCTTGTAAGTCAATGAAAGCCTATGACAGCACTGTTAATACTTTCTTG
CTAGTCAATAGCAACTTCTGTATAGCTAACCCCAAAGTGAATGAAAATATTGCTATGATA
AAGATGCCAATTATCAACATTTCTTGCTACACTTTACATTTTTAGGCAAATTTACCAAAT
CTCACAACAGACTTGGGGAGAATCTGGGAACCCAGCCCCACCAAAGTAGGCCGGCACTCT
TGACCATGTACCATTTCCCTGCACCATCTCACATTCTGGTGATAATCTTGTCAGCATACA
GGAAAAATGGGCAAACTTTAAATCAAACTTATTAGAAAAGGGATGCAATAGACCACAATT
AACAGCACAGATGTTAAACAGAGGAGCAAATTTCTCAGGACTGTCCTTGATTCATGATAC
TGTACAGGTACTTGAGCTACGTCAAGTTACATATGAGTTATCTTAAGTTATCTCTCCCTT
TCAGAACAAAGTTTCCAATAGACTATGCTAAAGAGTACCTCATCAGTTATACATTCTAAG
GCTGTGATTGTGAAATCATGATTAAGGCAGAGCCCCAAGCTAGTTTTAAGTGTGGTCTAG
AGGTCTTTCCCCCAAAAACATGCTACCCTGATTACCTAGACAAAGCCATAAGGAAACTGC
AGTCATGGTAAATGAATAGTTTCACGAGTCAAACTAGGTTGAGTCTCGTGTTCCCAAATC
CTTAGTAGCCAACCTAAAGACCATAAGAAAAAGGCAGTCACAGTGAAAGTATAAGATTAA
AACATACAAAATATCTAGAATCCGTGGATGTAAAATAACAATGGAAAGAAACTATGAGGA
AAATTCTGTGTGAAAGACACTGGGCTTATACCTATGCTTTCCCTTCAAGTATCAACTTAC
TGAAATCTAAACATTTAGAAGTACAATACATACCATTCAATAGCCTGAAGAGTTTTTCAA
CAGATGTGTGGTATGATTATAAAATGCATAAAAAACTTAAATCTGATTAAGCAGGTTTTT
AATTTACCTAGTTATTTCTATGGGCAACTCACAGTCACAGGATAAAGTATTAAAAGTCTC
CACTTTTCAGAGCAAAAGCTAAAATTCTGGGATAGCTACATCTACCTTGGTTTTGTTTTA
CACATATGCTTACAACAGATTCACATACCCAAGACTCACACAAATCATGCTCCAATCCAA
GAAATTTTAATTTGTAGAAGAAACACTGTTCTAGCAAACATGAACGCCAAGCTTCGTGGA
ATAAAACTACAGGACAATTTTCTGTAAACGTGGTATTGACCGGAAATAATTATTTTCAGT
AAATACATGGTACTGATTGGAAATAAAACTTTAAACTGAAGGAAAAGACTTCTGGCTACA
GT
>TRINITY_DN2806_c4_g1_i5
TGTTGGAAGTACTCTATTACTGTTTCCGATACTTGGACTCCTGAAGCCTGTGGGAAGAGA
AACCAAGACAATCTGTAAATTTCAATTTTAAAATAAGCACATTAACTACTAATGTCTTCA
GGATTCTGACCACACCAAATCATCCATAAATTCTTTCGTAAGCTAAGGAGCAGTGACTTG
TGTGAAAAAGTATGTCTGAAATCTAAAGAATAACCAAAACATAAGCCACTCCAGTTTTCA
TTCCTATTTGCCAAACAATACCACCACCACCTATTACTGACTTTTGATCTTCAAAATAAT
GATCCATCTGTTTCACATCTATGGACCTACATAAACTGATCACAAATATAAATTAAAATG
TCTATTTTGCCATACCAGCAACCCAAAATTCAATCACGAATGGTAGAGTATGTTACAGTT
AGTTGATACGTATTCAAACAGAATAATTAAAATTATAGGATAAAAATCACCAACGATGCA
TATAGAAGTTTTTCTATGTACTGTACTGCCCATCTATTACACACCTGGTATCAGCAATAG
GAGACCACACACCTATGCATCAATTATATTTCTACAGGGGAATACCTTAAATTAGCTCCA
GTCCTTTGCAAAAGATTAAAGGTAAAAATACGGTCTTTAATCCTAATTCAATCATGAGGG
TTTTCTGTACTGCCTCTGTAATCAACTGGCATCCAAGGTTTTAAAACTTGATACATTAAT
TCTGGTATCTTTGACAGTTCCTGTTCTGCTACCAATTATCTTAACTGGTGCACTTCATAA
ACTGCCCAACCTTCCTTCATCTTTAACTTAGACCGACACCCACGATATTTATCCAAAATT
CATCTATCCACAACCATTTCAGAAGGGTAACCAACCTCTAGTGGCCACCAAATATTTGCA
GTAGGCTGATTTACATTAGTTATCACAACCACCACCTTTTGGATAGTTTAAAAAGGCTTC
AAAATACTAATATAGCCTAGTAGACTGAACATTAATAATGATGACATTACTAGTATTTAC
CTGTAGCCATGTGTTACCTGCATATAACAGATAGGCTACTAAAATGAAAATCTGCAGTTA
CTCTGCCCAAAGCTGAGAATGCAAGTGATGCTGAATATGATAGGGATAATAATGATTTGA
GAGTTCAAATGATTATTTAGAAAGTTTGGTTAATTATAGGGTATGTTGAAAATCCCTATA
AATAAACCATTACTAATACTACGTCCTCAACTTGAGATAAAAGACCCCTATAAGGAAATT
TTCCATGTTGGCCTAGTCTATGCATTTATGCAAATTATGATAAAAGCCAAGAAAAACTGT
ACAACATTCATCAATTTCATTTTTCCAGAAGTACAGCTTATGGTTTTTTCAAATAAATGC
ACAGGCCATAAACACCTTTTGACAGTACAGTATATACCTGGGCTACTGCAAGACTGCCTC
TCTAATAAAATCAGCTTTCAAGTGAAACGACTGTTTAACATAACCTTAATATAATGTTTA
GTAATTGTGTACCAAGAAAACATATGAAAGTTTATAACCATTACTACTTTACAAATAACT
GAATTAAAATAAAGTCATGCATTAGCCTAGGGTCAGTCATCAATAACACTGCTGATGATT
CTGGAGGTACTCTACTGCAATTCAAATCTTGTGTTCTGGCCTAGTCTCAATTTACGAAGA
CTTGCTGTATTAAACAACTCAACCAAGCATGAAAGTCATTTAAATATCACAAGCATTGCA
TCATGTGAGAACTGACAGACTATCCCCCTTAATGCACACCAATGAACAACTGCCTACTTC
GCACAAAGTCTGACAAATCCCTTCAACTTTGTAGGTTAAGGGAAGCAACGACAGGACTTT
CTCCCCCGACGGCCCTCCATGCACACACTGTACAAGTCTTGACAAATCCCTTCAAGTGTG
TAATAGCTGCAGAGACAAGTGACAGTCTGATCCCTTCATGTTCATCTATAAAGTATGCAG
TGTATGGTGATAAAATTACAGTAGATATAGAATCAAAGCTGGGAAGTAGTGGTTGACGTT
CTGACAATGGAGCAGCACCAAAAGAAAGTGGACAGCACGAGACTTATGAAGGCTCAAATA
GTCACAGTGACTTGGGTAACAGCACAAGGGTCAAGTGCAGGATGTTGTGAAAGACCCAAG
AACTATACTTGGTTAGATGCAAAATGCAAGCAGAAAGGTACAAGTACTTGTACGTCAGGA
AATTTAGAATGATGGGAGTTAAATGTGTAAAATACAAGTCAACAATATCTCCATTTTATG
TACAAGGTAATTAAAACCAATTTATAGTAGTTGGAAACTCACCTAAACAGATTTGGGGCA
GGAGACTTAAAAGCTGAAATTAGCAGGCTCAGGTTAAGGGATGGGCCTAACACTCCAGAT
GATTTAAGCAAGGGACAAAGACTAAGCCAGCATTAGTCAAGATGGGTATAAACTAAAATA
TATTTAACGCATCTTTCAAGAGTATGTTGGCCAATTTTGCAGGGGGCATGTTATGACTGA
CACACTATTAACTGTTGGGTAATTCTACTAGGATATTGTTTTCTAAGTTAGCTTATGGCG
GACAGAAATGACAAAGTGGCAATAAAATGGAAGGATGAGCAGAAGCTGGTGTCGAGGATA
AGTGTTGGATTACCACCGAGACAAGTGCAACCAGCAGTGCCACACTACCATAAGATTTTC
CTCAAAATTGTATTCATAAAACCAAAACTGATAATGAGTCTGGAATAATTATGCAATCAC
TCACCGACATGGTTGGATGACACCATTCAAGTGACTGCAAAATGACAACTTTTTTGCAAC
TGGGGTTTATGAAATAAAATAACCTCTAGGAATGTACTTCATGGTTACATTGTCACTCTC
TAGTACTTCATTCCGTCAAATCTGAGGAGATACACTGGATGGACTATCTTTCCCTTCAAG
TAGGCCTATACCAACACTTGCTTATTTACTTCACATAATTTGACCTAAAACCCTTCATCC
ATCTAAGGTAGACAGAATTCAAGACAGCTAAAGTATGAAGCAAGTTGCCATTACTGGTGT
ATACAGTCAAGTACTATACTTATGCAAAACTAAAAGCAACACTGGGTAAAGAGCTATAAT
CTCCACATAACTAAAAGAAAGTAAGGAAATGAGATGTATGCAATCAGGTGGTAGAGTTAA
GATTTAAAGAGCACAATGTTAGGATCAGATTACGCAATAACAAGTACTGTACATTTACGG
ATCAAGAACCAGCTTGTAAGTCAATGAAAGCCTATGACAGCACTGTTAATACTTTCTTGC
TAGTCAATAGCAACTTCTGTATAGCTAACCCCAAAGTGAATGAAAATATTGCTATGATAA
AGATGCCAATTATCAACATTTCTTGCTACACTTTACATTTTTAGGCAAATTTACCAAATC
TCACAACAGACTTGGGGAGAATCTGGGAACCCAGCCCCACCAAAGTAGGCCGGCACTCTT
GACCATGTACCATTTCCCTGCACCATCTCACATTCTGGTGATAATCTTGTCAGCATACAG
GAAAAATGGGCAAACTTTAAATCAAACTTATTAGAAAAGGGATGCAATAGACCACAATTA
ACAGCACAGATGTTAAACAGAGGAGCAAATTTCTCAGGACTGTCCTTGATTCATGATACT
GTACAGGTACTTGAGCTACGTCAAGTTACATATGAGTTATCTTAAGTTATCTCTCCCTTT
CAGAACAGTTTCCAATAGACTATGCTAAAGAGTACCTCATCAGTTATACATTCTAAGGCT
GTGATTGTGAAATCATGATTAAGGCAGAGCCCCAAGCTAGTTTTAAGTGTGGTCTAGAGG
TCTTTCCCCCAAAAACATGCTACCCTGATTACCTAGACAAAGCCATAAGGAAACTGCAGT
CATGGTAAATGAATAGTTTCACGAGTCAAACTAGGTTGAGTCTCGTGTTCCCAAATCCTT
AGTAGCCAACCTAAAGACCATAAGAAAAAGGCAGTCACAGTGAAAGTATAAGATTAAAAC
ATACAAAATATCTAGAATCCGTGGATGTAAAATAACAATGGAAAGAAACTATGAGGAAAA
TTCTGTGTGAAAGACACTGGGCTTATACCTATGCTTTCCCTTCAAGTATCAACTTACTGA
AATCTAAACATTTAGAAGTACAATACATACCATTCAATAGCCTGAAGAGTTTTTCAACAG
ATGTGTGGTATGATTATAAAATGCATAAAAAACTTAAATCTGATTAAGCAGGTTTTTAAT
TTACCTAGTTATTTCTATGGGCAACTCACAGTCACAGGATAAAGTATTAAAAGTCTCCAC
TTTTCAGAGCAAAAGCTAAAATTCTGGGATAGCTACATCTACCTTGGTTTTGTTTTACAC
ATATGCTTACAACAGATTCACATACCCAAGACTCACACAAATCATGCTCCAATCCAAGAA
ATTTTAATTTGTAGAAGAAACACTGTTCTAGCAAACATGAACGCCAAGCTTCGTGGAATA
AAACTACAGGACAATTTTCTGTAAACGTGGTATTGACCGGAAATAATTATTTTCAGTAAA
TACATGGTACTGATTGGAAATAAAACTTTAAACTGAAGGAAAAGACTTCTGGCTACAGTC
TTCTTAGCCTGGCCTCAGATGCCTGGGGAATGGACATTACACAAATTACACTTTACTAAT
TAAGAGTGTAGGGGTCATTAAACCAACCTCAATACAGCTTGTTTCTCATACCCCTTAAAG
TATTTGTAGGTTAAAAGCCACTAAATATTTACTGTCAGAAGCCTCCCATTTCCACTTCTA
AGGAAACTATTGGAAGCCAGCCAAAGGAACATTACCATAAAAAAAAAAAACCTTGAAAGC
ACAAAGGCCTAGTATTATAGGTCAAGCCCAACTTTAATTTTAAAGTGCAAAATCTCAGCC
CTTGATTGATCAATGCTATACTGACTAGATTACTCGCTATTTCCCTTCGAATGTCTTTGT
TAATTCTAAAGACACTGGATTCCATTTGGGGTCACATTAAGACAAAATATTTCTAATCAC
TAAGGTCATCTGAAGGACATGGCAGATAAAATAACCTCAAGAATTTGTTAGTTCTAAAAC
CACTGTAACCACCCACCTTTAGGACTCGCAAACAGCATTTTTCCAAATTACAGCAGTGGG
ACCCAGGGTCAAATTCTGTCGACTTCGTATTCAAAAGATCCCTATTCTGGACCTATATCA
TTTATCCCTTATTCTGGATCTATGTCATTTATCCTACGTGAAAATAACATTGGACTGTTC
CATCATCTCTTCAACAATCTTGCGAATACTTAGGCTATCCAGATCTACAGACTCACCTAA
ATGCAAATGTCTGCCAACTAAGGGTTCTATTCCATTATCTGGACTGCAGTTAATACATAA
TTACGGCCAGTAACTTGCAGTCCAGTTTTACGTCCCTTGGGCTAATAGAGAGATCAGTTT
CAGCCAAAGCCAGCTCAAATGTCAAGGAAAAAAAAAAAAAAAAA
>TRINITY_DN2806_c4_g1_i6
TGTTGGAAGTACTCTATTACTGTTTCCGATACTTGGACTCCTGAAGCCTGTGGGAAGAGA
AACCAAGACAATCTGTAAATTTCAATTTTAAAATAAGCACATTAACTACTAATGTCTTCA
GGATTCTGACCACACCAAATCATCCATAAATTCTTTCGTAAGCTAAGGAGCAGTGACTTG
TGTGAAAAAGTATGTCTGAAATCTAAAGAATAACCAAAACATAAGCCACTCCAGTTTTCA
TTCCTATTTGCCAAACAATACCACCACCACCTATTACTGACTTTTGATCTTCAAAATAAT
GATCCATCTGTTTCACATCTATGGACCTACATAAACTGATCACAAATATAAATTAAAATG
TCTATTTTGCCATACCAGCAACCCAAAATTCAATCACGAATGGTAGAGTATGTTACAGTT
AGTTGATACGTATTCAAACAGAATAATTAAAATTATAGGATAAAAATCACCAACGATGCA
TATAGAAGTTTTTCTATGTACTGTACTGCCCATCTATTACACACCTGGTATCAGCAATAG
GAGACCACACACCTATGCATCAATTATATTTCTACAGGGGAATACCTTAAATTAGCTCCA
GTCCTTTGCAAAAGATTAAAGGTAAAAATACGGTCTTTAATCCTAATTCAATCATGAGGG
TTTTCTGTACTGCCTCTGTAATCAACTGGCATCCAAGGTTTTAAAACTTGATACATTAAT
TCTGGTATCTTTGACAGTTCCTGTTCTGCTACCAATTATCTTAACTGGTGCACTTCATAA
ACTGCCCAACCTTCCTTCATCTTTAACTTAGACCGACACCCACGATATTTATCCAAAATT
CATCTATCCACAACCATTTCAGAAGGGTAACCAACCTCTAGTGGCCACCAAATATTTGCA
GTAGGCTGATTTACATTAGTTATCACAACCACCACCTTTTGGATAGTTTAAAAAGGCTTC
AAAATACTAATATAGCCTAGTAGACTGAACATTAATAATGATGACATTACTAGTATTTAC
CTGTAGCCATGTGTTACCTGCATATAACAGATAGGCTACTAAAATGAAAATCTGCAGTTA
CTCTGCCCAAAGCTGAGAATGCAAGTGATGCTGAATATGATAGGGATAATAATGATTTGA
GAGTTCAAATGATTATTTAGAAAGTTTGGTTAATTATAGGGTATGTTGAAAATCCCTATA
AATAAACCATTACTAATACTACGTCCTCAACTTGAGATAAAAGACCCCTATAAGGAAATT
TTCCATGTTGGCCTAGTCTATGCATTTATGCAAATTATGATAAAAGCCAAGAAAAACTGT
ACAACATTCATCAATTTCATTTTTCCAGAAGTACAGCTTATGGTTTTTTCAAATAAATGC
ACAGGCCATAAACACCTTTTGACAGTACAGTATATACCTGGGCTACTGCAAGACTGCCTC
TCTAATAAAATCAGCTTTCAAGTGAAACGACTGTTTAACATAACCTTAATATAATGTTTA
GTAATTGTGTACCAAGAAAACATATGAAAGTTTATAACCATTACTACTTTACAAATAACT
GAATTAAAATAAAGTCATGCATTAGCCTAGGGTCAGTCATCAATAACACTGCTGATGATT
CTGGAGGTACTCTACTGCAATTCAAATCTTGTGTTCTGGCCTAGTCTCAATTTACGAAGA
CTTGCTGTATTAAACAACTCAACCAAGCATGAAAGTCATTTAAATATCACAAGCATTGCA
TCATGTGAGAACTGACAGACTATCCCCCTTAATGCACACCAATGAACAACTGCCTACTTC
GCACAAAGTCTGACAAATCCCTTCAACTTTGTAGGTTAAGGGAAGCAACGACAGGACTTT
CTCCCCCGACGGCCCTCCATGCACACACTGTACAAGTCTTGACAAATCCCTTCAAGTGTG
TAATAGCTGCAGAGACAAGTGACAGTCTGATCCCTTCATGTTCATCTATAAAGTATGCAG
TGTATGGTGATAAAATTACAGTAGATATAGAATCAAAGCTGGGAAGTAGTGGTTGACGTT
CTGACAATGGAGCAGCACCAAAAGAAAGTGGACAGCACGAGACTTATGAAGGCTCAAATA
GTCACAGTGACTTGGGTAACAGCACAAGGGTCAAGTGCAGGATGTTGTGAAAGACCCAAG
AACTATACTTGGTTAGATGCAAAATGCAAGCAGAAAGGTACAAGTACTTGTACGTCAGGA
AATTTAGAATGATGGGAGTTAAATGTGTAAAATACAAGTCAACAATATCTCCATTTTATG
TACAAGGTAATTAAAACCAATTTATAGTAGTTGGAAACTCACCTAAACAGATTTGGGGCA
GGAGACTTAAAAGCTGAAATTAGCAGGCTCAGGTTAAGGGATGGGCCTAACACTCCAGAT
GATTTAAGCAAGGGACAAAGACTAAGCCAGCATTAGTCAAGATGGGTATAAACTAAAATA
TATTTAACGCATCTTTCAAGAGTATGTTGGCCAATTTTGCAGGGGGCATGTTATGACTGA
CACACTATTAACTGTTGGGTAATTCTACTAGGATATTGTTTTCTAAGTTAGCTTATGGCG
GACAGAAATGACAAAGTGGCAATAAAATGGAAGGATGAGCAGAAGCTGGTGTCGAGGATA
AGTGTTGGATTACCACCGAGACAAGTGCAACCAGCAGTGCCACACTACCATAAGATTTTC
CTCAAAATTGTATTCATAAAACCAAAACTGATAATGAGTCTGGAATAATTATGCAATCAC
TCACCGACATGGTTGGATGACACCATTCAAGTGACTGCAAAATGACAACTTTTTTTGCAA
CTGGGGTTTATGAAATAAAATAACCTCTAGGAATGTACTTCATGGTTACATTGTCACTCT
CTAGTACTTCATTCCGTCAAATCTGAGGAGATACACTGGATGGACTATCTTTCCCTTCAA
GTAGGCCTATACCAACACTTGCTTATTTACTTCACATAATTTGACCTAAAACCCTTCATC
CATCTAAGGTAGACAGAATTCAAGACAGCTAAAGTATGAAGCAAGTTGCCATTACTGGTG
TATACAGTCAAGTACTATACTTATGCAAAACTAAAAGCAACACTGGGTAAAGAGCTATAA
TCTCCACATAACTAAAAGAAAGTAAGGAAATGAGATGTATGCAATCAGGTGGTAGAGTTA
AGATTTAAAGAGCACAATGTTAGGATCAGATTACGCAATAACAAGTACTGTACATTTACG
GATCAAGAACCAGCTTGTAAGTCAATGAAAGCCTATGACAGCACTGTTAATACTTTCTTG
CTAGTCAATAGCAACTTCTGTATAGCTAACCCCAAAGTGAATGAAAATATTGCTATGATA
AAGATGCCAATTATCAACATTTCTTGCTACACTTTACATTTTTAGGCAAATTTACCAAAT
CTCACAACAGACTTGGGGAGAATCTGGGAACCCAGCCCCACCAAAGTAGGCCGGCACTCT
TGACCATGTACCATTTCCCTGCACCATCTCACATTCTGGTGATAATCTTGTCAGCATACA
GGAAAAATGGGCAAACTTTAAATCAAACTTATTAGAAAAGGGATGCAATAGACCACAATT
AACAGCACAGATGTTAAACAGAGGAGCAAATTTCTCAGGACTGTCCTTGATTCATGATAC
TGTACAGGTACTTGAGCTACGTCAAGTTACATATGAGTTATCTTAAGTTATCTCTCCCTT
TCAGAACAAAGTTTCCAATAGACTATGCTAAAGAGTACCTCATCAGTTATACATTCTAAG
GCTGTGATTGTGAAATCATGATTAAGGCAGAGCCCCAAGCTAGTTTTAAGTGTGGTCTAG
AGGTCTTTCCCCCAAAAACATGCTACCCTGATTACCTAGACAAAGCCATAAGGAAACTGC
AGTCATGGTAAATGAATAGTTTCACGAGTCAAACTAGGTTGAGTCTCGTGTTCCCAAATC
CTTAGTAGCCAACCTAAAGACCATAAGAAAAAGGCAGTCACAGTGAAAGTATAAGATTAA
AACATACAAAATATCTAGAATCCGTGGATGTAAAATAACAATGGAAAGAAACTATGAGGA
AAATTCTGTGTGAAAGACACTGGGCTTATACCTATGCTTTCCCTTCAAGTATCAACTTAC
TGAAATCTAAACATTTAGAAGTACAATACATACCATTCAATAGCCTGAAGAGTTTTTCAA
CAGATGTGTGGTATGATTATAAAATGCATAAAAAACTTAAATCTGATTAAGCAGGTTTTT
AATTTACCTAGTTATTTCTATGGGCAACTCACAGTCACAGGATAAAGTATTAAAAGTCTC
CACTTTTCAGAGCAAAAGCTAAAATTCTGGGATAGCTACATCTACCTTGGTTTTGTTTTA
CACATATGCTTACAACAGATTCACATACCCAAGACTCACACAAATCATGCTCCAATCCAA
GAAATTTTAATTTGTAGAAGAAACACTGTTCTAGCAAACATGAACGCCAAGCTTCGTGGA
ATAAAACTACAGGACAATTTTCTGTAAACGTGGTATTGACCGGAAATAATTATTTTCAGT
AAATACATGGTACTGATTGGAAATAAAACTTTAAACTGAAGGAAAAGACTTCTGGCTACA
GTTTTCTTAGCCTGGCCTCAGATGCTTGGAGAATGGACATTACACAAATTACTAATTAAG
AGTGTAAGGGTCAATAAACCAACCTCAATACAGCTTG
>TRINITY_DN2806_c4_g1_i8
TGTTGGAAGTACTCTATTACTGTTTCCGATACTTGGACTCCTGAAGCCTGTGGGAAGAGA
AACCAAGACAATCTGTAAATTTCAATTTTAAAATAAGCACATTAACTACTAATGTCTTCA
GGATTCTGACCACACCAAATCATCCATAAATTCTTTCGTAAGCTAAGGAGCAGTGACTTG
TGTGAAAAAGTATGTCTGAAATCTAAAGAATAACCAAAACATAAGCCACTCCAGTTTTCA
TTCCTATTTGCCAAACAATACCACCACCACCTATTACTGACTTTTGATCTTCAAAATAAT
GATCCATCTGTTTCACATCTATGGACCTACATAAACTGATCACAAATATAAATTAAAATG
TCTATTTTGCCATACCAGCAACCCAAAATTCAATCACGAATGGTAGAGTATGTTACAGTT
AGTTGATACGTATTCAAACAATAATTAAAATTATAGGATAAAAATCACCAACGATGCATA
TAGAAGTTTTTCTATGTACTGTACTGCCCATCTATTACACACCTGGTATCAGCAATAGGA
GACCACACACCTATGCATCAATTATATTTCTACAGGGGAATACCTTAAATTAGCTCCAGT
CCTTTGCAAAAGATTAAAGGTAAAAATACGGTCTTTAATCCTAATTCAATCATGAGGGTT
TTCTGTACTGCCTCTGTAATCAACTGGCATCCAAGGTTTTAAAACTTGATACATTAATTC
TGGTATCTTTGACAGTTCCTGTTCTGCTACCAATTATCTTAACTGGTGCACTTCATAAAC
TGCCCAACCTTCCTTCATCTTTAACTTAGACCGACACCCACGATATTTATCCAAAATTCA
TCTATCCACAACCATTTCAGAAGGGTAACCAACCTCTAGTGGCCACCAAATATTTGCAGT
AGGCTGATTTACATTAGTTATCACAACCACCACCTTTTGGATAGTTTAAAAAGGCTTCAA
AATACTAATATAGCCTAGTAGACTGAACATTAATAATGATGACATTACTAGTATTTACCT
GTAGCCATGTGTTACCTGCATATAACAGATAGGCTACTAAAATGAAAATCTGCAGTTACT
CTGCCCAAAGCTGAGAATGCAAGTGATGCTGAATATGATAGGGATAATAATGATTTGAGA
GTTCAAATGATTATTTAGAAAGTTTGGTTAATTATAGGGTATGTTGAAAATCCCTATAAA
TAAACCATTACTAATACTACGTCCTCAACTTGAGATAAAAGACCCCTATAAGGAAATTTT
CCATGTTGGCCTAGTCTATGCATTTATGCAAATTATGATAAAAGCCAAGAAAAACTGTAC
AACATTCATCAATTTCATTTTTCCAGAAGTACAGCTTATGGTTTTTTCAAATAAATGCAC
AGGCCATAAACACCTTTTGACAGTACAGTATATACCTGGGCTACTGCAAGACTGCCTCTC
TAATAAAATCAGCTTTCAAGTGAAACGACTGTTTAACATAACCTTAATATAATGTTTAGT
AATTGTGTACCAAGAAAACATATGAAAGTTTATAACCATTACTACTTTACAAATAACTGA
ATTAAAATAAAGTCATGCATTAGCCTAGGGTCAGTCATCAATAACACTGCTGATGATTCT
GGAGGTACTCTACTGCAATTCAAATCTTGTGTTCTGGCCTAGTCTCAATTTACGAAGACT
TGCTGTATTAAACAACTCAACCAAGCATGAAAGTCATTTAAATATCACAAGCATTGCATC
ATGTGAGAACTGACAGACTATCCCCCTTAATGCACACCAATGAACAACTGCCTACTTCGC
ACAAAGTCTGACAAATCCCTTCAACTTTGTAGGTTAAGGGAAGCAACGACAGGACTTTCT
CCCCCGACGGCCCTCCATGCACACACTGTACAAGTCTTGACAAATCCCTTCAAGTGTGTA
ATAGCTGCAGAGACAAGTGACAGTCTGATCCCTTCATGTTCATCTATAAAGTATGCAGTG
TATGGTGATAAAATTACAGTAGATATAGAATCAAAGCTGGGAAGTAGTGGTTGACGTTCT
GACAATGGAGCAGCACCAAAAGAAAGTGGACAGCACGAGACTTATGAAGGCTCAAATAGT
CACAGTGACTTGGGTAACAGCACAAGGGTCAAGTGCAGGATGTTGTGAAAGACCCAAGAA
CTATACTTGGTTAGATGCAAAATGCAAGCAGAAAGGTACAAGTACTTGTACGTCAGGAAA
TTTAGAATGATGGGAGTTAAATGTGTAAAATACAAGTCAACAATATCTCCATTTTATGTA
CAAGGTAATTAAAACCAATTTATAGTAGTTGGAAACTCACCTAAACAGATTTGGGGCAGG
AGACTTAAAAGCTGAAATTAGCAGGCTCAGGTTAAGGGATGGGCCTAACACTCCAGATGA
TTTAAGCAAGGGACAAAGACTAAGCCAGCATTAGTCAAGATGGGTATAAACTAAAATATA
TTTAACGCATCTTTCAAGAGTATGTTGGCCAATTTTGCAGGGGGCATGTTATGACTGACA
CACTATTAACTGTTGGGTAATTCTACTAGGATATTGTTTTCTAAGTTAGCTTATGGCGGA
CAGAAATGACAAAGTGGCAATAAAATGGAAGGATGAGCAGAAGCTGGTGTCGAGGATAAG
TGTTGGATTACCACCGAGACAAGTGCAACCAGCAGTGCCACACTACCATAAGATTTTCCT
CAAAATTGTATTCATAAAACCAAAACTGATAATGAGTCTGGAATAATTATGCAATCACTC
ACCGACATGGTTGGATGACACCATTCAAGTGACTGCAAAATGACAACTTTTTTGCAACTG
GGGTTTATGAAATAAAATAACCTCTAGGAATGTACTTCATGGTTACATTGTCACTCTCTA
GTACTTCATTCCGTCAAATCTGAGGAGATACACTGGATGGACTATCTTTCCCTTCAAGTA
GGCCTATACCAACACTTGCTTATTTACTTCACATAATTTGACCTAAAACCCTTCATCCAT
CTAAGGTAGACAGAATTCAAGACAGCTAAAGTATGAAGCAAGTTGCCATTACTGGTGTAT
ACAGTCAAGTACTATACTTATGCAAAACTAAAAGCAACACTGGGTAAAGAGCTATAATCT
CCACATAACTAAAAGAAAGTAAGGAAATGAGATGTATGCAATCAGGTGGTAGAGTTAAGA
TTTAAAGAGCACAATGTTAGGATCAGATTACGCAATAACAAGTACTGTACATTTACGGAT
CAAGAACCAGCTTGTAAGTCAATGAAAGCCTATGACAGCACTGTTAATACTTTCTTGCTA
GTCAATAGCAACTTCTGTATAGCTAACCCCAAAGTGAATGAAAATATTGCTATGATAAAG
ATGCCAATTATCAACATTTCTTGCTACACTTTACATTTTTAGGCAAATTTACCAAATCTC
ACAACAGACTTGGGGAGAATCTGGGAACCCAGCCCCACCAAAGTAGGCCGGCACTCTTGA
CCATGTACCATTTCCCTGCACCATCTCACATTCTGGTGATAATCTTGTCAGCATACAGGA
AAAATGGGCAAACTTTAAATCAAACTTATTAGAAAAGGGATGCAATAGACCACAATTAAC
AGCACAGATGTTAAACAGAGGAGCAAATTTCTCAGGACTGTCCTTGATTCATGATACTGT
ACAGGTACTTGAGCTACGTCAAGTTACATATGAGTTATCTTAAGTTATCTCTCCCTTTCA
GAACAAAGTTTCCAATAGACTATGCTAAAGAGTACCTCATCAGTTATACATTCTAAGGCT
GTGATTGTGAAATCATGATTAAGGCAGAGCCCCAAGCTAGTTTTAAGTGTGGTCTAGAGG
TCTTTCCCCCAAAAACATGCTACCCTGATTACCTAGACAAAGCCATAAGGAAACTGCAGT
CATGGTAAATGAATAGTTTCACGAGTCAAACTAGGTTGAGTCTCGTGTTCCCAAATCCTT
AGTAGCCAACCTAAAGACCATAAGAAAAAGGCAGTCACAGTGAAAGTATAAGATTAAAAC
ATACAAAATATCTAGAATCCGTGGATGTAAAATAACAATGGAAAGAAACTATGAGGAAAA
TTCTGTGTGAAAGACACTGGGCTTATACCTATGCTTTCCCTTCAAGTATCAACTTACTGA
AATCTAAACATTTAGAAGTACAATACATACCATTCAATAGCCTGAAGAGTTTTTCAACAG
ATGTGTGGTATGATTATAAAATGCATAAAAAACTTAAATCTGATTAAGCAGGTTTTTAAT
TTACCTAGTTATTTCTATGGGCAACTCACAGTCACAGGATAAAGTATTAAAAGTCTCCAC
TTTTCAGAGCAAAAGCTAAAATTCTGGGATAGCTACATCTACCTTGGTTTTGTTTTACAC
ATATGCTTACAACAGATTCACATACCCAAGACTCACACAAATCATGCTCCAATCCAAGAA
ATTTTAATTTGTAGAAGAAACACTGTTCTAGCAAACATGAACGCCAAGCTTCGTGGAATA
AAACTACAGGACAATTTTCTGTAAACGTGGTATTGACCGGAAATAATTATTTTCAGTAAA
TACATGGTACTGATTGGAAATAAAACTTTAAACTGAAGGAAAAGACTTCTGGCTACAGT
>TRINITY_DN2806_c4_g1_i9
TGTTGGAAGTACTCTATTACTGTTTCCGATACTTGGACTCCTGAAGCCTGTGGGAAGAGA
AACCAAGACAATCTGTAAATTTCAATTTTAAAATAAGCACATTAACTACTAATGTCTTCA
GGATTCTGACCACACCAAATCATCCATAAATTCTTTCGTAAGCTAAGGAGCAGTGACTTG
TGTGAAAAAGTATGTCTGAAATCTAAAGAATAACCAAAACATAAGCCACTCCAGTTTTCA
TTCCTATTTGCCAAACAATACCACCACCACCTATTACTGACTTTTGATCTTCAAAATAAT
GATCCATCTGTTTCACATCTATGGACCTACATAAACTGATCACAAATATAAATTAAAATG
TCTATTTTGCCATACCAGCAACCCAAAATTCAATCACGAATGGTAGAGTATGTTACAGTT
AGTTGATACGTATTCAAACAATAATTAAAATTATAGGATAAAAATCACCAACGATGCATA
TAGAAGTTTTTCTATGTACTGTACTGCCCATCTATTACACACCTGGTATCAGCAATAGGA
GACCACACACCTATGCATCAATTATATTTCTACAGGGGAATACCTTAAATTAGCTCCAGT
CCTTTGCAAAAGATTAAAGGTAAAAATACGGTCTTTAATCCTAATTCAATCATGAGGGTT
TTCTGTACTGCCTCTGTAATCAACTGGCATCCAAGGTTTTAAAACTTGATACATTAATTC
TGGTATCTTTGACAGTTCCTGTTCTGCTACCAATTATCTTAACTGGTGCACTTCATAAAC
TGCCCAACCTTCCTTCATCTTTAACTTAGACCGACACCCACGATATTTATCCAAAATTCA
TCTATCCACAACCATTTCAGAAGGGTAACCAACCTCTAGTGGCCACCAAATATTTGCAGT
AGGCTGATTTACATTAGTTATCACAACCACCACCTTTTGGATAGTTTAAAAAGGCTTCAA
AATACTAATATAGCCTAGTAGACTGAACATTAATAATGATGACATTACTAGTATTTACCT
GTAGCCATGTGTTACCTGCATATAACAGATAGGCTACTAAAATGAAAATCTGCAGTTACT
CTGCCCAAAGCTGAGAATGCAAGTGATGCTGAATATGATAGGGATAATAATGATTTGAGA
GTTCAAATGATTATTTAGAAAGTTTGGTTAATTATAGGGTATGTTGAAAATCCCTATAAA
TAAACCATTACTAATACTACGTCCTCAACTTGAGATAAAAGACCCCTATAAGGAAATTTT
CCATGTTGGCCTAGTCTATGCATTTATGCAAATTATGATAAAAGCCAAGAAAAACTGTAC
AACATTCATCAATTTCATTTTTCCAGAAGTACAGCTTATGGTTTTTTCAAATAAATGCAC
AGGCCATAAACACCTTTTGACAGTACAGTATATACCTGGGCTACTGCAAGACTGCCTCTC
TAATAAAATCAGCTTTCAAGTGAAACGACTGTTTAACATAACCTTAATATAATGTTTAGT
AATTGTGTACCAAGAAAACATATGAAAGTTTATAACCATTACTACTTTACAAATAACTGA
ATTAAAATAAAGTCATGCATTAGCCTAGGGTCAGTCATCAATAACACTGCTGATGATTCT
GGAGGTACTCTACTGCAATTCAAATCTTGTGTTCTGGCCTAGTCTCAATTTACGAAGACT
TGCTGTATTAAACAACTCAACCAAGCATGAAAGTCATTTAAATATCACAAGCATTGCATC
ATGTGAGAACTGACAGACTATCCCCCTTAATGCACACCAATGAACAACTGCCTACTTCGC
ACAAAGTCTGACAAATCCCTTCAACTTTGTAGGTTAAGGGAAGCAACGACAGGACTTTCT
CCCCCGACGGCCCTCCATGCACACACTGTACAAGTCTTGACAAATCCCTTCAAGTGTGTA
ATAGCTGCAGAGACAAGTGACAGTCTGATCCCTTCATGTTCATCTATAAAGTATGCAGTG
TATGGTGATAAAATTACAGTAGATATAGAATCAAAGCTGGGAAGTAGTGGTTGACGTTCT
GACAATGGAGCAGCACCAAAAGAAAGTGGACAGCACGAGACTTATGAAGGCTCAAATAGT
CACAGTGACTTGGGTAACAGCACAAGGGTCAAGTGCAGGATGTTGTGAAAGACCCAAGAA
CTATACTTGGTTAGATGCAAAATGCAAGCAGAAAGGTACAAGTACTTGTACGTCAGGAAA
TTTAGAATGATGGGAGTTAAATGTGTAAAATACAAGTCAACAATATCTCCATTTTATGTA
CAAGGTAATTAAAACCAATTTATAGTAGTTGGAAACTCACCTAAACAGATTTGGGGCAGG
AGACTTAAAAGCTGAAATTAGCAGGCTCAGGTTAAGGGATGGGCCTAACACTCCAGATGA
TTTAAGCAAGGGACAAAGACTAAGCCAGCATTAGTCAAGATGGGTATAAACTAAAATATA
TTTAACGCATCTTTCAAGAGTATGTTGGCCAATTTTGCAGGGGGCATGTTATGACTGACA
CACTATTAACTGTTGGGTAATTCTACTAGGATATTGTTTTCTAAGTTAGCTTATGGCGGA
CAGAAATGACAAAGTGGCAATAAAATGGAAGGATGAGCAGAAGCTGGTGTCGAGGATAAG
TGTTGGATTACCACCGAGACAAGTGCAACCAGCAGTGCCACACTACCATAAGATTTTCCT
CAAAATTGTATTCATAAAACCAAAACTGATAATGAGTCTGGAATAATTATGCAATCACTC
ACCGACATGGTTGGATGACACCATTCAAGTGACTGCAAAATGACAACTTTTTTGCAACTG
GGGTTTATGAAATAAAATAACCTCTAGGAATGTACTTCATGGTTACATTGTCACTCTCTA
GTACTTCATTCCGTCAAATCTGAGGAGATACACTGGATGGACTATCTTTCCCTTCAAGTA
GGCCTATACCAACACTTGCTTATTTACTTCACATAATTTGACCTAAAACCCTTCATCCAT
CTAAGGTAGACAGAATTCAAGACAGCTAAAGTATGAAGCAAGTTGCCATTACTGGTGTAT
ACAGTCAAGTACTATACTTATGCAAAACTAAAAGCAACACTGGGTAAAGAGCTATAATCT
CCACATAACTAAAAGAAAGTAAGGAAATGAGATGTATGCAATCAGGTGGTAGAGTTAAGA
TTTAAAGAGCACAATGTTAGGATCAGATTACGCAATAACAAGTACTGTACATTTACGGAT
CAAGAACCAGCTTGTAAGTCAATGAAAGCCTATGACAGCACTGTTAATACTTTCTTGCTA
GTCAATAGCAACTTCTGTATAGCTAACCCCAAAGTGAATGAAAATATTGCTATGATAAAG
ATGCCAATTATCAACATTTCTTGCTACACTTTACATTTTTAGGCAAATTTACCAAATCTC
ACAACAGACTTGGGGAGAATCTGGGAACCCAGCCCCACCAAAGTAGGCCGGCACTCTTGA
CCATGTACCATTTCCCTGCACCATCTCACATTCTGGTGATAATCTTGTCAGCATACAGGA
AAAATGGGCAAACTTTAAATCAAACTTATTAGAAAAGGGATGCAATAGACCACAATTAAC
AGCACAGATGTTAAACAGAGGAGCAAATTTCTCAGGACTGTCCTTGATTCATGATACTGT
ACAGGTACTTGAGCTACGTCAAGTTACATATGAGTTATCTTAAGTTATCTCTCCCTTTCA
GAACAGTTTCCAATAGACTATGCTAAAGAGTACCTCATCAGTTATACATTCTAAGGCTGT
GATTGTGAAATCATGATTAAGGCAGAGCCCCAAGCTAGTTTTAAGTGTGGTCTAGAGGTC
TTTCCCCCAAAAACATGCTACCCTGATTACCTAGACAAAGCCATAAGGAAACTGCAGTCA
TGGTAAATGAATAGTTTCACGAGTCAAACTAGGTTGAGTCTCGTGTTCCCAAATCCTTAG
TAGCCAACCTAAAGACCATAAGAAAAAGGCAGTCACAGTGAAAGTATAAGATTAAAACAT
ACAAAATATCTAGAATCCGTGGATGTAAAATAACAATGGAAAGAAACTATGAGGAAAATT
CTGTGTGAAAGACACTGGGCTTATACCTATGCTTTCCCTTCAAGTATCAACTTACTGAAA
TCTAAACATTTAGAAGTACAATACATACCATTCAATAGCCTGAAGAGTTTTTCAACAGAT
GTGTGGTATGATTATAAAATGCATAAAAAACTTAAATCTGATTAAGCAGGTTTTTAATTT
ACCTAGTTATTTCTATGGGCAACTCACAGTCACAGGATAAAGTATTAAAAGTCTCCACTT
TTCAGAGCAAAAGCTAAAATTCTGGGATAGCTACATCTACCTTGGTTTTGTTTTACACAT
ATGCTTACAACAGATTCACATACCCAAGACTCACACAAATCATGCTCCAATCCAAGAAAT
TTTAATTTGTAGAAGAAACACTGTTCTAGCAAACATGAACGCCAAGCTTCGTGGAATAAA
ACTACAGGACAATTTTCTGTAAACGTGGTATTGACCGGAAATAATTATTTTCAGTAAATA
CATGGTACTGATTGGAAATAAAACTTTAAACTGAAGGAAAAGACTTCTGGCTACAGTCTT
CTTAGCCTGGCCTCAGATGCCTGGGGAATGGACATTACACAAATTACACTTTACTAATTA
AGAGTGTAGGGGTCATTAAACCAACCTCAATACAGCTTGTTTCTCATACCCCTTAAAGTA
TTTGTAGGTTAAAAGCCACTAAATATTTACTGTCAGAAGCCTCCCATTTCCACTTCTAAG
GAAACTATTGGAAGCCAGCCAAAGGAACATTACCATAAAAAAAAAAAACCTTGAAAGCAC
AAAGGCCTAGTATTATAGGTCAAGCCCAACTTTAATTTTAAAGTGCAAAATCTCAGCCCT
TGATTGATCAATGCTATACTGACTAGATTACTCGCTATTTCCCTTCGAATGTCTTTGTTA
ATTCTAAAGACACTGGATTCCATTTGGGGTCACATTAAGACAAAATATTTCTAATCACTA
AGGTCATCTGAAGGACATGGCAGATAAAATAACCTCAAGAATTTGTTAGTTCTAAAACCA
CTGTAACCACCCACCTTTAGGACTCGCAAACAGCATTTTTCCAAATTACAGCAGTGGGAC
CCAGGGTCAAATTCTGTCGACTTCGTATTCAAAAGATCCCTATTCTGGACCTATATCATT
TATCCCTTATTCTGGATCTATGTCATTTATCCTACGTGAAAATAACATTGGACTGTTCCA
TCATCTCTTCAACAATCTTGCGAATACTTAGGCTATCCAGATCTACAGACTCACCTAAAT
GCAAATGTCTGCCAACTAAGGGTTCTATTCCATTATCTGGACTGCAGTTAATACATAATT
ACGGCCAGTAACTTGCAGTCCAGTTTTACGTCCCTTGGGCTAATAGAGAGATCAGTTTCA
GCCAAAGCCAGCTCAAATGTCAAGGAAAAAAAAAAAAAAAAA
>TRINITY_DN28302_c4_g1_i1
TCAGCGCTGAATGACTTCATAGGTCCCAATGCTTGGCCTTTTGGCCTAAATTCTATATTC
CAATCCTATGCAGTCATTCAGCGCTGAAAGGGAAATAGACAGTAAAAGGTTTTAAAGGCG
TAACAGGAGAAAAGCCTCGCAGTTGCACTATGAAACAATTGTTAGAAGAGTGTGGAAAGC
AAGATGGAAGAAAGAGAATATGAACGGAG
>TRINITY_DN296979_c1_g1_i2
CAAAATTTTAGTGGTCATTCTTTACACATTTCTGGTAGATTTACTATATTATTTCATTAC
AAGTTTAGGAGTGGCTACGGTTTATTGGGGCAACCCTGGCTTCAGCTAATTTTCTAGTCA
GAACCTACCACTAGATGGCAGTAAGCTCTGACAAGAAAATTGGCGGAGGTACGCACAACA
AAAATGGCGACAAGACGAAAAGTAATATTTATCACATAATTTTTGCGGTCATTCTTTACA
CATTTCTGATTTCAGTTCCAGCGTGGTGGAACGGCACTTCGCGCCTCATCAGCATTTTGA
ATGATTCCTGGCAAGCATGTATGTTCTGGCAAGCAGTAATATCGCGCTGCATGCGCTTCC
CACAGGGGTTACAGGGGACGAAATTTGACCCCTAACCTCTAGTTATCGATG
>TRINITY_DN296979_c1_g1_i3
CAAAATTTTAGTGGTCATTCTTTACACATTTCTGGTAGATTTACTATATTATTTCATTAC
AAGTTTAGGAGTGGCTACGGTTTATTGGGGCAACCCTGGCTTCAGCTAATTTTCTAGTCA
GAACCTACCACTAGATGGCAGTAAGCTCTGACAAGAAAATTGGCGGAGGGACACACAACA
AAAATGGCAATGAGACAAAAAGTAATATTTATCACAAAATTTTAGCGGTCATTTTTTACA
CATTTCTGATTTCAGTTTCGG
>TRINITY_DN296979_c1_g2_i1
GAAAATTGGCGGAGGGACACACAGCAAAAATGGCGACGAGACGAAAACTAATATTTATCA
CAAAATTTTAGCGGTCATTTTTTACACATTTCTGATTTCAGTTTCGGCGTGGCAGAACGG
CGCTTCATGCCTTATCTGCATTTTGAAAGATTCTTGGCAAGCACGTATGTTCTGGCAAGT
GGTAATTTTGCACTGCGCGCGCTTGCCACAGGGGTTACAGGGGATGAAATTTTACCCCTA
ACCTCTAGTTATCAACAATTTACTGTCCTAACCAGGAGAATCCTACTATACCCCCTTATA
TTATATATACTGTATAAAAAACACACGTACCTTATTCAAAATCGGAATTGTCGGACCATT
CTGGCAAGTCGATTCTTCTTCTTTTGTTTTGGACGACGGGCACTGGCTGTT
>TRINITY_DN30639_c1_g2_i1
CGCTTTCATTCCTTTTACTGTATCTCCGTTCATATTCTCTTTCTTCCATCTGACTGTCCA
CCATCTCTAACAATTGTTTCATAGTGCAACTGCGAGGGTTTCCTCCTGCTACACTTTACA
GACCTATTTAATCGTAATTTCCCTTCCAGTGCTGAATGACCTCACAAGTCCCAGTGCTTG
GCATTTGGCTTAAATTTTATATTGCAA
>TRINITY_DN363901_c0_g1_i1
TCAATGTTGTCTTTTACTAGAGATCAGTTCGAGATAGTTGCTTTTTGAAGTTGCCAGTTT
TTGAGCATATAGACTAAATTTAAACCACTGAAAGATTTTTTATAAACTTCTGGCACCACT
GATTATGGTCATGAGACAGTTGAACTTTTAAAATATTCTGCAATTTAAATGGCATTTAAG
AATATGCTATAAAAAGTGAAATTTAAAAGTAATTGTAATGCAAATCACACTTGGTTAAGG
TTCTGC
>TRINITY_DN364113_c0_g1_i1
CCACATATGACTAGCTGGACACAGGGCGGTAGAGACAAAGGGACCCCTCAAATACAGCGG
GGGCTCTCCAGAACAGAGGGGCCTCCCATCTCTAACTTAGGTTCTGTCAGTAGAGCGCAT
CTTGTCAAAAACACATTCATAAGATGCTTCGGCCATATCTGTAGCCTGTATGTACTTTCC
TATGCCTTCCAATGATTGTTTAAGGGCATCAAAGATTGATGAATACAGCATCTTCTTTTT
GATCTTGGCAGTATCTGGGCA
>TRINITY_DN371607_c0_g1_i1
CCTCCCATCACTAACTTATGTTCTGTCAGTAGAGCGCATCTTGTCCAAAAAACATTCATA
AGATGCTTCGGCCAAATCTGTAGCCTGAAAAAGAAAAACATTTGTATTATCTAGAAATCA
ACTATGATTATTATTCCTACAGCTGGCAAAATAAATAAAAACTCACATCTGTTCCAAATA
TTCCAATCAAACAATTTTGTAATTAAACTTACCTGTATGTACTTTCCTATGCCTTCCAAT
GATTGTTTAAGGGCATCAAAGCTTGATGAATACAGCATCTTCTTTTTGATCTTGGCA
>TRINITY_DN371607_c0_g1_i2
GCGGTAGAGACAAAGGGACCCCTCAAATACAGCGGGGGCTCTCCAGAACAGAGGGGCCTC
CCATCACTAACTTATGTTCTGTCAGTAGAGCGCATCTTGTCCAAAAAACATTCATAAGAT
GCTTCGGCCAAATCTGTAGCCTGTATGTACTTTCCTATGCATTCCAATGATTGTTTAAGG
GCATCAAAGCTTGATGAATACAGCATCTTCTTTTTGATCTTGGCA
>TRINITY_DN371607_c0_g1_i3
GCGGTAGAGACAAAGGGACCCCTCAAATACAGCGGGGGCTCTCCAGAACAGAGGGGACTC
CCATCACTAACTTAGGTTCTGACAGTAGAGCGCATCTTGTCCAAAAAACATTCATAAGAT
GCTTCGGCCAAATCTGTAGCCTGTATGTACTTTCCTATGCATTCCAATGATTGTTTAAGG
GCATCAAAGCTTGATGAATACAGCATCTTCTTTTTGATCTTGGCA
>TRINITY_DN373879_c0_g1_i2
CTTTCCTATGCCTTCCAATGATTGTTTAAGGGCATCAAAGCTTGATGAATACAGCATCTT
CTTTTTGATATTGGCAGTATCTGGGCACCAAGACATCAGGAAAAGATTCTGCTTCCTCGT
AGAATCTGTCGTTCCCTGGCACTGATGATCGTATTCAAAATCATAGATGACATAACGGCA
CTGTTCAGGCCCCAAATTTACAAGGTAGTTTAAGTAGTCATCATAACTAGAGTCTCTATC
TCCAGTCGTTTCAACATCAATGAACTAGT
>TRINITY_DN380329_c0_g1_i2
TCAAGTTGAACATCCTCATCGGAGTCAGTCACTAATAGTCAGTCTGTGTTCCCTAGTGAT
CAGAACTTTGGTGAATTGTATTTACGATGTCTTCAGGAGTCCAAGTATCGGATAAAGTAA
TAGAGTACTTCCAACAAATAAAGAAGGGAAAGATGTATAGGTACATAATCTTCCACATTA
AAGATGACAATGTCATTGATGTTGAAACGACTGGAGATAGAGACGCTAGTTATGATGACT
ACTTAAAC
>TRINITY_DN41902_c0_g1_i1
ACATGTTTTTTATATATATAATATAAGGGGGGTACGGTAGGATTCTCTTGGCTAGGATAG
TAAATCGTTGATAACTAGAGGTTAGGGGTAAAATTTCTTCCCCTGTAACCCCTGTGGCAA
GCACGCGCAGCGCCATTCTGCCACACCGAAACTGAAATCAGAAATGTGCAAAAAATTACC
GCTAAAATTTTGTGATAAACATTAGTTTTCGTCCCTCCGCCAATTTTCTTGTTAGAGCTT
ACTGCCATCTAGT
>TRINITY_DN41902_c0_g1_i2
ACATGTTTTTTATATATATAATATAAGGGGGGTACGGTAGGATTCTCTTGGCTAGGATAG
TAAATCGTTGATAACTAGAGGTTAGGGGTAAAATTTCTTCCCCTGTAACCCCTGTGGCAA
GCACGCGCAGCGCAAAATTACCGCTTGCCAAGAATCTTTCAAAATGTGGATAAGTCGCGA
AGCGCCATTCTGCCACACCGAAACTGAAATCAGAAATGTGCAAAAAATTACCGCTAAAAT
TTTGTGATAAACATTAGTTTTCGTCCCTCCGCCAATTTTCTTGTTAGAGCTTACTGCCAT
CTAGT
>TRINITY_DN41902_c0_g2_i3
ACATGTTTTTTATATATATAATATAAGGGGGGTACGGTAGGATTCTCTTGGTTAGGATAG
TAAATCGTCGATAACTAGAGGTTAATGGTAAAATTTCGTCCCCCGTAACCCCTGTGAGAA
GTGCGTGCAGTGCAAAATTACTGCTTGCCAAGAATCTTTCAAAATGAGGATAAGGTGTGA
AGTGCTGTTCCGCCAAGTCGAAACCGAAATCAGAAATGTGTAAAAAATGACAGCTAAAAT
TTTGTCATAAATATTAGTTTTCATCTCGTTGCCATTTTTGTAGTCTCCCCCTCCGCCAAT
TTTCTTGACAGAGCTTACTGCCATCTAGTGGTAGGTTCTGACTAGAAAATTGGCCAAAGA
TAGGGTTGCCCTGGTAAACCGTAGCCGCTCTCAGTATTCTAGTGAAGGAAGGTCAAAGGA
CCTAAAACAGGTTGCACTGATTTTATCACTACAGTTGACTCCCAGTATTTGTGGGGGGTT
AGGGACCACAACCACCCGCAATAAGCGAAAATCCACAATAAGCTG
>TRINITY_DN41902_c0_g2_i4
ACATGTTTTTTATATATATAATATAAGGGGGGTACGGTAGGATTCTCTTGGTTAGGATAG
TAAATCGTCGATAACTAGAGGTTAATGGTAAAATTTCGTCCCCCGTAACCCCTGTGAGAA
GTGCGTGCAGTGCAAAATTACTGCTTGCCAAGAATCTTTCAAAATGAGGATAAGGTGCGA
AGCGCTGTTCCGCCAAGTCGAAACTGAAATCAGAAATGTGTAAAAAATGATCGCTAAAAT
TTTGTGATAAATATTAGTTTTTGTCTTGTCGCCATTTTTGTTGTGTGTCCCTCCGCC
>TRINITY_DN42067_c3_g1_i1
ACAATAATAAATGGAATATAGAATTTAGGCCAAAAGGCCCAGCGCTGGGACCTATGAGGT
CATTCAGCGCTGAAACGGAAATTAACAGTAAAAGGTTTGAAAGGTGCAACAAGAGGAAAA
CCTCCCAGTTGCACTATGACTCAATTGTTAGGAGAGGGTGGAAAGTAAGGTGGACGAAAG
AATATGAAAAGAGGTACAGTAGAAGGAATGAAAGGGGTTGCAGCTAGGGGCCGAAGCACG
ATGTAAAGAACCTTAAGTAATGTCTACAGTGCACCGCATTAAGT
>TRINITY_DN4331_c3_g1_i1
AGGTTATTCAACGCTGAAAGGGAAATTGAGAGTAAAGGAAGTTTGAAAGGCGTAACAGGA
GGAAAAAAGCGCAGTTGCACTATGAAACAATTGTTAGGAGGGGGTGGAAAGTAAGATGGA
AGAAAGAGAATATAAATGGAGGTACAGTAAAAGGAACAAAAGGGGTTGCAGCTAGGGGCC
GAAGGCATGCTGCAAAGCACCTTAAGTGATGCCTACAGTGTACCGCATGGGGTGC
>TRINITY_DN459393_c0_g1_i1
AAAATAAGATGCTGTATTCATCAAGCTTTGATGACCTTAAACAATCATTGGAAGGCATAG
GAAAGTACATACATGCTACAGATATGGCCGAAGCATCTTATGAATGTGTTTAGGACAAGA
TGCGCTCTACTGACAGAACCTAAGTTAGTGATGGGAGGCACCTCTGTTCTGGAGAGCCCC
CGCTTTATTTGAGGGGTCCCTTTGTCTCTACCGCCC
>TRINITY_DN488286_c0_g1_i1
TCAGTAGAGAGCATCTTGTCCAAAACACATTCATAAGATGCTTCGGACATATCTGTAGCC
TGTATGTACTTTCCTATGCCTTCCAATGATTGTTTAATGGCATCAAAGCTTGATGAATAC
ATCATCTTCTTTTTGATCTTGGCAGTATCTGGGCACCAAGACATCAGGAAAAGTTTCTGC
TTCCTAGTAGAATCTGTCGTTCCCTGGCA
>TRINITY_DN504431_c0_g1_i1
ATCCACGCAGCATGAAGAGAACTTTGTTTAATTATTTTTTATTCACTATTTGTTGGTGTG
TGGAAAGTGTTGTGGGGAAACAGTGTTTCACCAGAAGAAAGTTTAGGCTTGATACAAATG
CCATGTGGGAGAGTGGACCGGCTTTAAAGTTAGGACAAATAGTCTTGACATTAAAGCTGG
TCACAAGTGATGTGGGAGAGGCAGTGTTTCATGCATTGCTACAGAGTTGGCAG
>TRINITY_DN511452_c0_g1_i1
TAAAGCCGGTCCACTCTCCCACATGGCATTTGTATCAATCCTAACCTTTCTTCTGGTGAA
ACACTGTTTCCCCACAACTCTATCCACACACCAACAAATTGTGAATAAAAAATAATTAAA
CAAAGTTCTCTTCATGCTGCGTGGATAGCATGATTGTGGCCCACATATGACTAGCTGGCC
ACAGGGCGGTAGAGACAAAGGGACACCTCAAATACAGCGGGGGCTCTCCAGAA
>TRINITY_DN538920_c0_g1_i1
TGAAAGAGTTGTGGGGAAACAGTGTTTCAACAGAAGAAAGGTTAGGCTTGATACAAATGC
AATGTGGGAGAGTGGACCGGCTTTAAAGTTATGACAAATAGTCTTGACATTAAAGCTGGT
CCCAAGTGATGTGGGAGAGTCAGTGTTTCATGCATTGCTACAGAGATGGCAGAGGAGAGT
TAGTATTAAATATAAATGCTCTTCCATAAGTATTTTGTCCCATTGT
>TRINITY_DN576527_c0_g1_i1
TTCACGTCTTATCTGCATTTTGGAAGATTCTTGGCAAGCACGTATGTTCTGGAAAGCGGT
AATTTTGCGCTGTGCGTGCTTCCCACAGGGGTTGCATGGGATGAAATTTTACCCCTAAAC
TCTAGTTATCAACGATTTACTATCCTAACCAAGAGAATCCTACCACACCTGCCTTATATT
ATATATATAAAAAACACATGTACCTCAATCAAAATCGGAATTGTC
>TRINITY_DN630747_c0_g1_i1
GGGGTACGGTAGGATTCTCTTGGTTAGGATAGTAAATAGTCGATAACCAGAGGTCAGGGG
TAAAATTTTGTCCCCTGTAATCCGTGGCAAGTGCGCGCAGTGCAAAATTACTGTTTGCCA
GAACATATGTCCTTGCCAAGAATCTTCCAAATGTGGACAACGTGCGAAGCGCCATTCCAT
CACGCCAAAACTGAAATCAGAAATGTGCAAAAAATGATGGCTAAAATTTTGTGATAAATA
TTAGTTTTCGTCTCGTCACCATTTTTGTTGTGTCCCTCTGCCAATTTTCTTGTCAGAGCT
TAC
>TRINITY_DN633038_c1_g1_i1
GTCCCATCGGCCCCTAGCTGCACCCCCTTTCATTCCTTTTACCGTACCTCCGTTCATATT
CTCTTTCTTCCATCTTACATTCCACCCTCTTCTGACAATCATGTCATAGTGCAACTGCGA
GGCTTTCCTCCTGTTACACGTTTAAAACCTTTTTACTGTCAATTTACCTTTCAGCGCTGA
ATGACTTCATAGGTCCCAGTGCTTGGCTTTTG
>TRINITY_DN6503_c0_g1_i1
GTCACTAATAGTCAGTCTGTGTTCCCTAGTGATCAGAACTTTGGTGAATTGGATTTACGA
TGGTAAGTTGGGGCTTCTTCTTTCCGCTTCTGCGTCGGTCGGCTGCGGCGGCTTTGGCCT
CTCGGCAGGCCACGTCGGCTTTGCTCTCTCTCTCCCTCGCCCGAAAGACGAAGCCGCCGG
CGTAAGGAAGAAGGAAGTACCGGCGGCGGCGGCGGCCAAACATTCTCGTGGGATGTATTT
TGAGCTTTGCTCTCGGGCTCGCCATCATGATAGGGACCGACTTCGGCCCCCTGGCCGTGC
CCTTCCCGGCCCTTGGCGTTGCCCGCTCTGTAGGCATGGCGTCGTTATTCGCAGGAGGCC
CTCTGCCTCCCTGAAAAACTCCTCCGGCTTGTGTAATAGGCCTACCGGCGGCCACCGGTA
AGGGCGACGGTGCTTGCACTAACGCGATTGCTCACTGCCCCGGGGGGCGCTCTCCCTCTC
CCTCTTCTCTCTCTCTCTCTACGGAACCCTAGTGGTCCTTTGTCGCGTGATATTCTCCCG
AAAATGCTTATTACATTCGGTGAAATTCGGTTCATGACCTACTTAACGTCGCCGAGTTCA
CGAAGGCAATCGCACGTTACTTTTGTTGCTTTGTTTCCGCAGAGTCGAAGGCGAGGCCGC
CCCGGTCCTCCTCCGGCCTTGCTCCTGAAAGCAGTCTGATGTTCGGGGCTGATATAGTCT
GAAATTTATATTTTGCTTCAGGAGTCCAAGTATCGGATACAGTAATAGAGTACTTCCAAC
AAATAAAGAAGGGAAAGATGTATAGGTACATAATCTTCCACA
>TRINITY_DN6503_c0_g1_i2
GTCACTAATAGTCAGTCTGTGTTCCCTAGTGATCAGAACTTTGGTGAATTGGATTTACGA
TGGTAAGTTGGGGCTTCTTCTTTCCGCTTCTGCGTCGGTCGGCTGCGGCGGCTTTGGCCT
CTCGGCAGGCCACGTCGGCTTTGCTCTCTCTCTCCCTCGCCCGAAAGACGAAGCCGCCGG
CGTAAGGAAGAAGGAAGTACCGGCGGCGGCGGCGGCCAAACATTCTCGTGGGATGTATTT
TGAGCTTTGCTCTCGGGCTCGCCATCATGATAGGGACCGACTTCGGCCCCCTGGCCGTGC
CCTTCCCGGCCCTTGGCGTTGCCCGCTCTGTAGGCATGGCGTCGTTATTCGCAGGAGGCC
CTCTGCCTCCCTGAAAAACTCCTCCGGCTTGTGTAATAGGCCTACCGGCGGCCACCGGCT
TCAGGAGTCCAAGTATCGGATACAGTAATAGAGTACTTCCAACAAATAAAGAAGGGAAAG
ATGTATAGGTACATAATCTTCCACA
>TRINITY_DN6503_c0_g1_i3
GTCACTAATAGTCAGTCTGTGTTCCCTAGTGATCAGAACTTTGGTGAATTGGATTTACGA
TGGTAAGTTGGGGCTTCTTCTTTCCGCTTCTGCGTCGGTCGGCTGCGGCGGCTTTGGCCT
CTCGGCAGGCCACGTCGGCTTTGCTCTCTCTCTCCCTCGCCCGAAAGACGAAGCCGCCGG
CGTAAGGAAGAAGGAAGTACCGGCGGCGGCGGCGGCCAAACATTCTCGTGGGATGTATTT
TGAGCTTTGCTCTCGGGCTCGCCATCATGATAGGGACCGACTTCGGCCCCCTGGCCGTGC
CCTTCCCGGCCCTTGGCGTTGCCCGCTCTGTAGGCATGGCGTCGTTATTCGCAGGAGGCC
CTCTGCCTCCCTGAAAAACTCCTCCGGCTTGTGTAATAGGCCTACCGGCGGCCACCGGTA
AGGGCGACGGTGCTTGCACTAACGCGATTGCTCACTGCCCCGGGGGGCGCTCTCCCTCTC
CCTCTTCTCTCTCTCTCTCTACGGAACCCTAGTGGTCCTTTGTCGCGTGATATTCTCCCG
AAAATGCTTATTACATTCGGTGAAATTCGGTTCATGACCTACTTAACGTCGCCGAGTTCA
CGAAGGCAATCGCACGTTACTTTTGTTGCTTTGTTTCCGCAGAGTCGAAGGCGAGGCCGC
CCCGGTCCTCCTCCGGCCTTGCTCCTGAAAGCAGTCTGATGTTCGGGGCTGATATAGTCT
GAAATTTATATTTTGTAAGTCATGGTTGATGGGGGCAGATTTTAGAAGAGCAGTTATTCG
AAAAAGGGGGAAGGGACAATGAATAAAGTACGCGTCAAGATTAGGTGCAGCGTGGACGGA
TTTTGGTCACAAAATTTCCCAAATTTTGTTGTAATGGGTGGATCTCTGGGGGAGATGGTT
TGGACATGTGGTGGGAAGGGAAACTGTAGGCTAGGGAGCCGTTGAAGTACTGTAGGAGGA
CGAAAACCAGTAGGAAGTCCCTGGGTATGGAAAATAGACGAAAACCTTAGTCTTGTTGGG
GGTTCAGGTCAGACAGAAGTAGAACAAACTTTCCACATTATGAGCCATTGTTCAGTCTAA
CCTTGTATGTTGTTAGATTAGCTTACTGGTTTCTTTCAGTAGGGTGTGTTATACCTAGCA
TATTCCCAATAATTATGAGTTAAATGTCCAAAGTTTATATGGAGGCTTTTTTTTTTTTTC
CTTGACATTTGAGCTGGCTTTGGCTGAAACTGATCTCTCTATTAGCCCAAGGGACGTAAA
ACTGGACTG
>TRINITY_DN691_c6_g1_i1
ATATAAGGGAGGTATGGTAGGATTCTCTTGGTTAGGATAGTAAATTGTCGATAACTAGAG
GTTAGGGGTAAAATTTCATCCCCTGTAACCCCTGTGGCAAGCGCGTGCAGCGCAAAATTA
CCATTTGCCAGAACATACGTGCTTGCCACGAATCTTTCAAAATGCTGATAAGGCGCGAAG
CAGTGTTCCGCCACGCCGAAACTGAAATAAAAAATGTGTAAAAAATGACCGCTAAAATTT
TGTGATAAATATTAGTTTTCGTCTCGTTGCCATTTTTGTTGTGTGTCCCTCTGCCAATTT
TCTTGTCAGAGCTTACCACCATCTAGTGGTAGGTTCTGACTAGAAAACCGGCTGAAGATA
AGGTTGCCCGGTAAACTGTAGCCGCTCAATTAATTGTATTATCA
>TRINITY_DN691_c6_g1_i2
CGCAAAGCGCCATTCTGCCACTCTGAAACTGAAATCAGAAATGTGTAAAAAATGACCGCT
AAAATTTTGTGATAAATATTAGTTTTCGTCTCGTTGCCATTTTTGTTGTGTGTCCCTCTG
CCAATTTTCTTGTCAGAGCTTACCACCATCTAGTGGTAGGTTCTGACTAGAAAACTGGCA
GATGCTTTGCCCTGTAAACTGTATCCGCTCCCACATTTTAAATATTTTTACTTGATTAGA
G
>TRINITY_DN70578_c0_g1_i1
ATACAGAGTTGGCAGAGGAGAGTTAGTATTAAATATAAATGCTCTTCCATACGTATTTTG
TCCCATTGTATGTGATCTTGGATCTTTCACATATTCATAGATATAATAAGCTTTATATAA
ACAGTATAGCCATTTACCATTTATTGTCTCCAAAAATTATTTTATTAACTGCTCAAAATA
CTTAATTGCATCAGCTTCATTAT
>TRINITY_DN8246_c1_g1_i1
CTTCCTCGTAGAATCTGTCGTTCCCTGGCACAGATGATCGTATTCAAAATCATAGATGCC
ATAACGGCACTGTTCAGGCCCCAAATTTACCAGGTAGTTTAAGTAGTCATCATAACTAGC
GTCTCTATCTCCAGTCTGTAAAGAAAGCAACTTTAGTAGTGTACACTCCTCCAGTTTTTT
TTTTTTTTTTTTTTTTTAAAGGTCAAACATCATTCAATTGAAATTTCTCAACTGTGTACA
GGGGAAAACTTCATTTTGGATTACTCACCGTTTCAACATCAATGACCTTGTCATCTTTAA
TGTGGAAGATTATGTACCTATACATCTTTCCCTTCTTTATTTGTTGGAAGTACTATATTA
CTGTATCCGATACTTGGACTCCTGAAGCCATCGTAAATCC
>TRINITY_DN86128_c1_g1_i3
AAGATTCTTTACAGTGTCCCTTCAGCTCCTAGCTGCAACCCCTTTCATTCCTTTTACTGC
ACTTCCATTCATATTCTTTTTCTTCCATCTTATTTTCCACCCTCTCCTAATAATATTGTT
TCATAGTGCAACTGTGAGATTTTCCTCCTATTACACCTTTAAACCTTTTTACTCTTAATT
TCCCTTTCAGCGCTGAATGACTTCATAGGTCATTTGCTAGGCCTTTGGCCTCAAT
>TRINITY_DN886_c0_g1_i1
CAAAGCTTGATGAATACAGCATCTTCTTTTTGATCTTGGCAGTATCTGGGCACCAAGACA
TCAGGAAAAGTTTCTGCTTCCTCGTCTAGAAGTAAAAAGCATAAATTTTACTTGCATTTC
GCTAACATGTTATAATGGGTTTAACCTACTGCAATTATAAGCTATTTGGCAACGTCAACA
ATTACATACATTTAGAACTTCATTTATTCTGTTTACATTCCATCCATATAACACTTATGT
AACAGTGTGTCCTATAAACAGACTTCTGTATGTATTTCCCCTTTACCTCCTATTACATCT
TCCTAATGAACACATTCTTTGGAAGTTTGAATTTCAAGTCAATGGCCCTTGTAGGATGCA
TTGGTTTATTCTTCCGAATATAATTATACAAGAATCAAAATTTAACCTATTAACAGTCTC
AACTGAAACAGCCCTACTTTCTTTGCACACACTGCTTGCATTAATACCTAAGTACAGTAT
TACAAAACTACCACCAATCATTGTCCACTTGCATTTCCATTCAGCAATATGCTGAAGTAC
ATAATTTTTTCCCTAAACACTACGGCAACTTTTCAACAGGAGTAAGTTATGAGTTTGTGG
TGCTGAAGTCTGACAGGATATATATTTTTTCATTAACATTTATGCATGGTCTTGTCAATT
TGGTGATCTTAACAACTCATTCAATTTCAAACCACCACATGAAAACAAGAATATAGCTAT
CAAAGGTCCATTTCTTAATGTCATCCTGGTATGACTTGAGTTCCACAGAAAGAACTGCCC
TCTACAATATAGATAAGTTTATGGTAATATCTGCTTGTGAATGAAACATTTGCCAGGAGA
TTCTTGGTTGAAAATCTAAATTACTGGTCTTAAATTTCTGAAACAGTATATACCACAAAA
GAAAATTTGCGTATATATGTTTATGAACTGATATAAAAATGTATATACGTTTATGAACTG
ATATAAAAAGTTAATCTAGTTATATATGGAACTTTTAAAATTATGCTATTCTCACCTTAG
TACTTTAAACGGATAAAAACACTGGTATACAAATGTAATAGCAACGAAATGGCATGTCCT
TAAAAGCGTAACTAAAAACTTGTTTTGGTGTTGCTCACTTTGCATGAGTGATTAACAAGT
TTAAGAGTTTCAGATAACAGTCATTATAGACATGTGCACCTAAGCTACCTTCACAGTCAT
TATAGACATGTGCACCTAAGCTACCTTCACAGGTTTTATTAATCTACCCCAGGGAATAAA
TTTTTCATTCTTCATACACCGACCATACTTTGAATTTTTCTATTCAAAACCTACCTAAAT
TACCACATCCTACTTTTTGAAAGTGCTTTTAATTATCCAAAGAATATACATTCAAGATTA
TTGCCAAACCACACACTAAAACCTTTGTACACACTAGAATTAGTTTGAAACAACCACTTC
ATATTTTGTGTCCTGTATGGGGTGCTACCTCACTGGTTTAGAACTCTAAAAAGGGCCGGC
CATCAAATAGGAAAAAGCTGGTTTGCTATTATGTAAAGGCAAATTAAAAGCCAGGGCCTG
AGACCAAGTAATGAGTCAAGCACACCACACCATCTTAGGTGAGATAAGGGAGCCCACCAA
TACTTCACATTTTGTAAGGAAGTCTTAAGTGATAGGAAATGTCAAGATATATATACAAAA
ATCTACACAGAAAAAATTGCTGAGGAAATGGAATGATGTTTCTTCACAAAGGCTGGCAAG
GTGGTAGTGGAAGTGACTCCCAAAGAAACTTGTACTTTTAAGTTATCTTTTACCTTAAAA
CCAACCCCCTATGGCCTGAGAAAAAGTGTGGTACATAACGTGAATAAGGGTGAATTGAAA
ATCTGAACCATAGGACCCAGCACTCCTGAAACCATTATACCACAAGACCTCAAGGTGCTA
AGATGTCTACTGGTTAAATGTTTTAATTGTTTGGTCACCTGGAACTGAAGGATGCATAAA
ATTTGGAAATGTAGGGAAAGGGGGCACATGATCTAACAACACTCAGATTCTAATAGCCAC
AAAAATAATCCCTTAAGAAGGCAAAAGCAACCTCTATATATACTAAAACGAAATGGATAA
CTAATGCCAGGAAAATTATAATTTTGCAATTTTACACTATCAAATATAAAAATTCAATAA
AAAAAAAAATAGTGATAAGCCAGACTCTCCTCAAGACTCCTGAATTCTCAGTTCAGAGGT
GAATATAGTGGAAGCAGCACTGGGAAGGCTGAATGGTGTCCCCTGTATAGAATACATTGT
ACTTCACTCAAAAACTTTTTGACAGCTTACAGCAAACTTCCACTTACAACTGACATTTTC
TACCAACTATGCCATACGAACATATAGCCAGTGCAACTGAGTTGACTAAATCTGAGGAAA
CTTTCAGTCAAATGCCAAGCAAACGTGAAACATGTCGACCTCAACTACTGAAGGGTAACT
AATCTAGGCCATCCCCAATTAACAAGCACTCGAGTATTTACCCTTTCTTTCTTACAAAAA
CACATTCTTGGCTAACAATTGTGACAAGGCTCAAGACATACCATGACATGAGCAGAATGG
ATTTCAAGTCCTTACTCAAGTCTACATTTCCAAATAGAATTAGAATTTAGGCCAAAGGTC
AAGCACTGGAATCTATGAGGTCATTCAGTGTTGAAACAGAAATTGACAGTAGTGAAATTT
TTAGGTT
>TRINITY_DN90564_c1_g1_i1
TATCCTTCCTCTCCTCATCATTTAATGTCCATGCATTATATCTATGCAGCCCTTCATCAC
CAACTTGCAATAAAATGTGTGATACCTGGTATTCTTTTTTGGGATAGTTTACAGTTTACA
GGGGCAACCGTGCAACAACCAAATCCCTCCGCATAGGTAAGTTGTTCGACCTCGACCTGA
CCACACACGACCCCACGCGACCCGACTGCATTCATTCTAGCACAGAAAACGGAACAGCCA
GTGCCCGCCGTCCAAAACAAAAGAAAACGAATCGACTTGCCAGAATGGTCCGACAGTTCC
GATTTCGAATATGATACGTGTGTTTTATATATAGTATATATAATATAAGGGAGGTATGGT
AGGATTCTCTTGGTTAGGATAGTAAATTGTCGATAACTAGAGGTTAGGGGTAAAATTTCA
TCCCCTGTAACCCCTGTGGCAAGCGCGTGCAGCGCAAAAT
>TRINITY_DN90564_c1_g1_i5
GGGTACAATAGGTAGGAAATTTTATTAATTAGGCTAGTTTACAGTTTACTGGGGCAACTG
TGCAACAACCAAATCCCTCCGCATAGGTAAGTTGTTCGACCTCGACCTGACCACACACGA
CCCCACGCGACCCGACTGCATTCATTCTAGCACAGAAAACGGAACAGCCAGTGCCCGCCG
TCCAAAACAAAAGAAAACGAATCGACTTGCCAGAATGGTCCGACAGTTCCGATTTCGAAT
ATGATACGTGTGTTTTATATATAGTATATATAATATAAGGGAGGTATGGTAGGATTCTCT
TGGTTAGGATAGTAAATTGTCGATAACTAGAGGTTAGGGGTAAAATTTCATCCCCTGTAA
CCCCTGTGGCAAGCGCGTGCAGCGCAAAAT
>TRINITY_DN99334_c0_g1_i1
TATATGTACAGGTATATATGGCTGAATGGCGCTTCGTGCCTTATCCGCATTTTGAAAGAT
TCTTGGCAAGCACATATGTTCTGGCAAGCAGTAATTTTGCGCTGCGCGTGCTTGCCACAG
GGGTTACAGGGGACGAAATTTGACCCCTAACCTCTAGTTATTGATGATTTACTATCCTAA
CCAAGAGAATCCTACTGTACCCCCTTATATTATTATATATATAATAAACACACGTATTTG
AAATCGGAATTCCCGGACATAATTTAACCAAATCAGT
>TRINITY_DN99334_c0_g1_i3
TTATCTGCATTTTGAAAGATTCTTGGTAAGCACATATGTTCTGGCAAGCAGTAATTTTGC
GCTGTGCTCGCTTGCCACGGGTTAGAGGGGACGAAATTTTACATCTAACCTTTAGTTATC
GATGATTTACTATCCTAACCAAGAGAATCCTACTGTACCCCCTTATATTATTATATATAT
AATAAACACACGTATTTGAAATCGGAATTCCCGGACATAATTTAACCAAATCAGT
