# Supplementary material for: Roadmap and Considerations for Genome Editing in a Non-Model Organism: Genetic Variations and Off-Target Profiling
Source: Int J Mol Sci. 2024 Nov 22;25(23):12530. doi: 10.3390/ijms252312530 (PMC11641748; doi:10.3390/ijms252312530)
Supplement: Supplementary file 1 [file ijms-25-12530-s001.zip › Supplementary_Materials/File_S3.Genbank_ACCs_mRNAs_and_proteins_in_region.txt]

# Genbank Accession Numbers of M. rosenbergii  mRNA sequences aligned to Mr-cofilin genomic region

EL609070.1 
EL609228.1 
EL609751.1 
EL609775.1 
EL609836.1 
EL695640.1 
EL696009.1 
EL696097.1 
EL696114.1 
EL696138.1 
EL696234.1 
EL696289.1 
EL696322.1 
EL696358.1 
GH625186.1 
GH625187.1 
GH625188.1 
GH625189.1 
GH625190.1 
GH625191.1 
GH625192.1 
GH625193.1 
GH625194.1 
GH625195.1 
GH625196.1 
GH625197.1 
GH625198.1 
JP353070.1 

# Genbank accession numbers of crustacean protein sequences aligned to Mr-cofilin genomic region

ABQ41278.1 
ACA62957.1 
ACO10625.1 
ACO10863.1 
ACO10960.1 
ACO12765.1 
ACO12873.1 
ACO14623.1 
ACS94981.1 
ADD24071.1 
ADD38082.1 
ADD38422.1 
CAD7224455.1 
CAD7230114.1 
CAD7245806.1 
CAD7276455.1 
EFX71219.1 
JAI56670.1 
JAJ05800.1 
JAJ16048.1 
JAJ21651.1 
JAJ29063.1 
JAJ30783.1 
JAJ37545.1 
JAJ37546.1 
JAJ43699.1 
JAK05657.1 
JAK90984.1 
JAL47363.1 
JAL68404.1 
JAL78902.1 
JAM25450.1 
JAM70546.1 
JAN92232.1 
KAA0187539.1 
KAB7502519.1 
KAF0287739.1 
KAF0307330.1 
KAF2355672.1 
KAG0712934.1 
KZS16232.1 
LAB65852.1 
LAC19716.1 
LAC28475.1 
QBH73066.1 
ROT67210.1 
RXG55572.1 
TRY71912.1 
XP_018009767.1 
XP_023324378.1 
XP_023331938.1 
XP_027225677.1 
XP_032781703.1 
XP_032797530.1 
XP_037072364.1 
XP_037779118.1 
