# Supplementary material for: Roadmap and Considerations for Genome Editing in a Non-Model Organism: Genetic Variations and Off-Target Profiling
Source: Int J Mol Sci. 2024 Nov 22;25(23):12530. doi: 10.3390/ijms252312530 (PMC11641748; doi:10.3390/ijms252312530)
Supplement: Supplementary file 1 [file ijms-25-12530-s001.zip › Supplementary_Materials/File_S4.Maker_prediction_mRNA.fasta]

>M.rosenbergii_gene_063941
ATGCTGACAAGATTATCACCAGAATGTGAGATGGTGCAGGGAAATGGTACATGGTCAAGA
GTGCCGGCCTACTTTGGTGGGGCTGGGTTCCCAGATTCTCCCCAAGTCTGTTGTGAGATT
TGATTGTCTTGGTTTCTCTTCCCACAGGCTTCAGGAGTCCAAGTATCGGATACAGTAATA
GAGTACTTCCAACAAATAAAGAAGGGAAAGATGTATAGGTACATAATCTTCCACATTAAA
GATGACAAGGTCATTGATGTTGAAACGACTGGAGATAGAGACGCTAGTTATGATGACTAC
TTAAACTACCTGGTAAATTTGGGGCCTGAACAGTGCCGTTATGGCATCTATGATTTTGAA
TACGATCATCAGTGCCAGGGAACGACAGATTCTACGAGGAAGCAGAAACTTTTCCTGATG
TCTTGGTGCCCAGATACTGCCAAGATCAAAAAGAAGATGCTGTATTCATCAAGCTTTGAT
GCCCTTAAACAATCATTGGAAGGCATAGGAAAGTACATACAGGCTACAGATATGGCCGAA
GCATCTTATGAATGTGTTTTGGACAAGATGCGCTCTACTGACAGAACCTAAGTTAGTGAT
GGGAGGCCCCTCTGTTCTGGAGAGCCCCCGCTGTATTTGAGGGGTCCCTTTGTCTCTACC
GCCCTGTGGCCAGCTAGTCATATGTGGGCCACAATCATGCTATCCACGCAGCATGAAGAG
AACTTTGTTTAATTATTTTTTATTCACAATTTGTTGGTGTGTGGAAAGAGTTGTGGGGAA
ACAGTGTTTCACCAGAAGAAAGGTTAGGCTTGATACAAATGCCATGTGGGAGAGTGGACC
GGCTTTAAAGTTAGGACAAATAGTCTTGACATTAAAGCTGGTCCCAAGTGATGTGGGAGA
GGCAGTGTTTCATGCATTGCTACAGAGTTGGCAGAGGAGAGTTAGTATTAAATATAAATG
CTCTTCCATACGTATTTTGTCCCATTGTATGTGATCTTGGATCTTTCACATCTTCATAGA
TATAATAAGCTTTATATAAACAGTATAGCCATTTACCATTTATTGGCTCCAAAAATTATT
TTATTAACTGCTCAAAATCCTTAATTGCATCAGCTTCATTATGTGAATCATGAATTTAGT
TTAAAAAGGGATTTTTTTATGATTTAAATGTAGGATCAACTTGTCAGAATAAATTTCTTT
TTAATGTTGGTGATTTTATTTCATCTTGCCTTTGGTTAAAGAAACTGCAGTTGAAAATCG
TCAACTGGATGTGATTATGATCATGGATATTAAGTTTTGTGCTCACCAGTGTCTAGGAAT
TGGAAGCAGAACCTTAACCAAGTGTGATTTGCATTATAATTACTTATAAATTTCACTTTA
TAGCATATTCTTAAATGCCATTTAAATTGCAGAATATTTTAAAAGTTCAACTGTGTCATG
ACCATAATCAGTGGTGCCAGAAGTTTATTAATCTTTCAGTGGATTAATTTAGTCTATATG
CTCAAAAACTGGCTACTTCAAAAAGCAACTATCTCGAACTGATCTCTAGTAAAAGACAAC
ATTGAATAGAGCAGTTTAGTTGATAATAATAGTTCTATAAGTAGTAGTTAATGAAGTTCT
ACTACTAGATCATAAGCTGTAAGAATGTGGTTGATGAATCCGATTATATTCCCAGGGTAT
GGTTAACTGTCAGTAGCTTCTAAGATACCGTTAATTCCAGTGTACTATGTAGCAAACTAA
AACTGGTGCAGTAACAGCTTAAAAGGCCTCATACTCTGGAAGACAGTGGTAAAATACTGA
AAAAAAATATATATATATAAAAAATAAATTTACATTTGAAACAAGATTTTGCTCCTACAA
GGATAAAAACACTGCCTTTCACGTACAGTACTCTTACTTAGCTTGTGGTGTTTCAAAAAA
GTTAACACCCTATTCTGGATTGGAAAGTGCAATATCTCCAGATTGTGATAACTTCTTGCC
TGCTGTTTTCACACCAGAGGTGTTTGCACCGGATATCGTGGAGGTCCGGAGGTAACTCCT
TTGCTGGTGTTTGAAGCAGCCTGTATGCTGTTTATTGGTCTCCTATTCCTAGAGATTATG
TCAGATTGTTTACCCAAATAATTTGTGGTGTTGAAGACCTATTTATGGCCTTCCTCTGTG
CTGTTTAATGGTTTAACCTACAGTTATTGCACGGGTGGTCTATTGCATGTCAGGCTTCTC
ATCTAATACAAGGCAGTAATTAGGGAGCTGACTGGAGTCTAAAGGTAGGATTCTCCTCCC
TGGCAGTTGGTTCACACATTACTACTGAGCCAATAGGACTGCCCTGCAGTATCAAGCAAC
AGTTATACCCCTTTACAGCTGCTACCTGCCTCAACCACATCTTTTGCTGAGGCTGAGAGA
CTCCTGGACAGAATAAGGTGAAGAAATGCTAGTGTGAATCTTCCTCCTTGTAACTGAGCT
CTTCCTTCTCAACTTCTGGCCCTTCTTCCTCTCTTAAGAAGAAGAGAAGGTCTCGGAATC
CTTCTCACGAGCAGCCCTGTTGGACTCTTGAGTAATCACCTTTTTTCAAAAGAGTGCTCA
TGACTTAGTGTATCCATCCACATGCCTTCTGAGACACAAGGACAGATCCACAATCTCCTG
CTCACACTTTCCCTAAGGTAAACAGAGAAGAGTCAGTGCTACCTTCTCACTTGGCACATA
CAGAGAAAATAACTAATCCATATTTACAATGAGCTGGATAAGGAAAGCCAGAGAGTAAAA
TGGCAGGCTACTCCCTGCAGCTTACTATAATGCAACACTGAAATTTGTCAAAATAATTAA
TAAAAACTTAATAGGCAAACTTCTGCATTTCAGACACTGAGCACTGATTAAACAATGTAA
CATGAGAATCCTCTTACATTTTGTATATATGATTGGTTGACTTAGGTTTTCAAACACTTG
TTGATAAAGAAGTACTTCAAAGTCTATGAGAAAAATCCTCAGCATGAATCAAAAGAGTTT
TTCCTTAAAATATTCACATTTTCTTAAAAGAATTTTTCCTTAAGATATTCACATTTTCTT
AACCTTCTTTTCCCACTTAATGCTAATAAACTCTGATATCTTTGTACCTTTTATTTTTCA
TTTCCAAAGTTTAAGAGAAGAAAAAATGAGAAAAATATCACAATACAGTACTTGAGGTTA
CTTGTACCATCATCAGAATACCTTCAAGATGTCTTACATAAAACAGTAAGAATTCAGTGT
CACAAACTTGACAAAACAACTACATTAATATATCTTTTGGCATTTTCATATTCTACAAAA
CATGACTGTGTAGTGACTACTTATTTTTCAAATATTTGGTGTACGGTGTTTTGTGAAAAC
CTTTGTTACAAGTACTGTATTATATTTGTAAGTAAACATCAATTTGAAATGAATATATTA
ACCTACAACAAACATTGCTCATGGTATAAAAAAGAACTTAAAAATTAAAACTGTACAAGA
GAAATACTTATGCTAAATGTACAAGAAATAAAATGAGTTATACACAAACACTGGTGCACA
GTGCATTTTCCAACTAGTTGAATTTTAACAGTTGCCCTATGTAATGTTATAGAAATTCAA
CTTCGCTTCATTAAATTTTCATATTTTAACCTTAGGAGTTGGCTGATGGAGCAAAAAATG
AAAATTGGAGTTGAGCCTGCTGGATAATCATACTGCTACCATCTGCTGGGGCATCCATTT
GCCCAGTGGCCACGGCGACCTGAGTTGAAGCACCGTCCATAACCCCCATAATAAGCCTCT
TCATCTCCAGATTCTGAAGATGAGTCTGTATTCAAACTAGTGTCTGAGGTTTCTGAGCCA
CCACTACTCAAGAATACAGTTTCTTCCTCTGCCTCATTCTGAGGCGGTGCAGGAGGATTT
GCAGGTGGGTTGTTCCTTATGCTTCTCCCTCTCCTTGTCTGATTTCCCCTCGTACTGTAA
GTTAAGATTTCATTATTAAATCCCCAAAAATGGGACCGTGTAAAGTACCAAGTTCATGCT
TACCTCTTATAGGTGGCCTTGCAGTTGCTGTTATGCCTCTTACAGCAGTGTAGTCATCTG
GTGTGCCTATCACAATGGGGTTGGTAGAAGACCCTGGAAGTGAAACTGCATTACTGGTTA
ATGGTACATTTTGGTTAGAACCAGAAGCCACTTGACGATCAACAGTGGCAGAGGAGTCCT
GAGATCTTGGCACTATGATTGTGATGGGCTGAGCTTGGGTTGTGGTGGTCAAAGTTTGAG
TTGTTGATGCTAGAGACAAAGTAATAACAGGAATACAGACGCCACTAACTGGTGTAATTG
CTGTAGATGGAGAGCTGTGGGTCACAGCAGGAGTTTGAACAACATTACTTGTAACTGTTG
TTGATGGTGTACTGAATGATGCAGTATGATTACTTGCCGAAATAACAGATGATGAAGCAC
TGGAGGTAACAGCAGGAATCTGGACATTACTTACTGAAAGCATGGCTTGGTTCTGTGTTC
CCATTAAAGCTCTTGTTCCATTAGTTAAGGCTAGTACAACAGAATGGGCTGACCTCAAAA
TATTCATAGAAATGGAATTTCTAAATGTATTGTCTTGGGGAAGTATATTTTGCTGCCTTT
GCCTGCAAAAGGATAGTAACCTAAGCAAAATTTCTGATACAGTTGATATTTGAATTTGAT
GTGCCTTTAGCTTAAGTATCAATAAAAATTAATACAACATGCAAATATAAAAAAAAACAA
TGGCCTCAATCACCAATGTAACCTGGAAATGACACAAAACTAGTTTTCATGCAAACCCAT
CACTCAAAGCTGCACCACATTCATAATCTATAATGTCCAAGACTTGATGCTCTTGTTTAA
CAGATAAAGAAAGTATGGCAGTCTAACAAACCCTGTGCCACCTGAGCTCTCAGCTACCAT
CAATCACCTCCACACTTCTCATGTACTGTAGTCTATGAATGCAGCTGCAAGATTTATGGG
ACTGGGAAAAGGGAACTCATTTTCTAACTGATGGGTTTGTTTAAAAAATAAATATTTAAA
AAAATACATTTCTCCTTTGGTAAAAATCCACCACTTTGTGAATGCCTTTAGATGTGTCAA
GCTCCTTTCCAGATACTCAAAAGACAAATCCAGCTATACCAAGTGGGGTTAATAGGATAC
TTTACACCATAAATGATGGGCTTGTACAGTACTTACGAATCTATTTGTTTTTTTAAAAAA
TGCATTTTTTTAGAAAAAAAAAAAAAACTGACGAAAGCCAAGAAACTATTTAGATGAGAA
GAAGCTTACTTGATCTGCAG
