# Supplementary material for: Roadmap and Considerations for Genome Editing in a Non-Model Organism: Genetic Variations and Off-Target Profiling
Source: Int J Mol Sci. 2024 Nov 22;25(23):12530. doi: 10.3390/ijms252312530 (PMC11641748; doi:10.3390/ijms252312530)
Supplement: Supplementary file 1 [file ijms-25-12530-s001.zip › Supplementary_Materials/File_S5.Maker_prediction_protein.fasta]

>M.rosenbergii_gene_063941
MYRYIIFHIKDDKVIDVETTGDRDASYDDYLNYLVNLGPEQCRYGIYDFEYDHQCQGTTD
STRKQKLFLMSWCPDTAKIKKKMLYSSSFDALKQSLEGIGKYIQATDMAEASYECVLDKM
RSTDRT
