# Supplementary material for: Roadmap and Considerations for Genome Editing in a Non-Model Organism: Genetic Variations and Off-Target Profiling
Source: Int J Mol Sci. 2024 Nov 22;25(23):12530. doi: 10.3390/ijms252312530 (PMC11641748; doi:10.3390/ijms252312530)
Supplement: Supplementary file 1 [file ijms-25-12530-s001.zip › Supplementary_Materials/File_S6.All_feature_locations_on_region.gff]

##gff-version 3

# Trinity transcripts

scaffold867	est2genome	expressed_sequence_match	655	20458	26936	-	.	ID=scaffold867:hit:1587112:3.2.0.41;Name=TRINITY_DN2806_c0_g1_i5
scaffold867	est2genome	match_part	655	2212	26936	-	.	ID=scaffold867:hsp:2339929:3.2.0.41;Parent=scaffold867:hit:1587112:3.2.0.41;Target=TRINITY_DN2806_c0_g1_i5	1	1560	-;Gap=M53	I2	M1505
scaffold867	est2genome	expressed_sequence_match	1331	20458	22160	-	.	ID=scaffold867:hit:1587016:3.2.0.41;Name=TRINITY_DN2806_c0_g1_i3
scaffold867	est2genome	match_part	1331	1929	22160	-	.	ID=scaffold867:hsp:2339721:3.2.0.41;Parent=scaffold867:hit:1587016:3.2.0.41;Target=TRINITY_DN2806_c0_g1_i3	85	683	-;Gap=M599
scaffold867	est2genome	expressed_sequence_match	1997	20458	20224	-	.	ID=scaffold867:hit:1587109:3.2.0.41;Name=TRINITY_DN2806_c0_g1_i7
scaffold867	est2genome	match_part	1997	2212	20224	-	.	ID=scaffold867:hsp:2339921:3.2.0.41;Parent=scaffold867:hit:1587109:3.2.0.41;Target=TRINITY_DN2806_c0_g1_i7	83	298	-;Gap=M216
scaffold867	est2genome	expressed_sequence_match	2167	2526	1800	-	.	ID=scaffold867:hit:1587096:3.2.0.41;Name=TRINITY_DN20731_c1_g2_i1
scaffold867	est2genome	match_part	2167	2526	1800	-	.	ID=scaffold867:hsp:2339903:3.2.0.41;Parent=scaffold867:hit:1587096:3.2.0.41;Target=TRINITY_DN20731_c1_g2_i1	1	360	+;Gap=M360
scaffold867	est2genome	expressed_sequence_match	2238	2543	657	-	.	ID=scaffold867:hit:1587097:3.2.0.41;Name=TRINITY_DN106031_c2_g1_i1
scaffold867	est2genome	match_part	2238	2543	657	-	.	ID=scaffold867:hsp:2339904:3.2.0.41;Parent=scaffold867:hit:1587097:3.2.0.41;Target=TRINITY_DN106031_c2_g1_i1	2	319	+;Gap=M56	I1	M74	D1	M43	I1	M2	I8	M10	I1	M5	D2	M8	I4	M12	D2	M8	D1	M16	I2	M4	I1	M7	D2	M3	I2	M11	D1	M11	D1	M5	I2	M21
scaffold867	est2genome	expressed_sequence_match	2364	2561	657	-	.	ID=scaffold867:hit:1587065:3.2.0.41;Name=TRINITY_DN17081_c0_g3_i1
scaffold867	est2genome	match_part	2364	2561	657	-	.	ID=scaffold867:hsp:2339790:3.2.0.41;Parent=scaffold867:hit:1587065:3.2.0.41;Target=TRINITY_DN17081_c0_g3_i1	5	197	+;Gap=M93	I1	M53	D1	M31	D3	M7	D2	M8
scaffold867	est2genome	expressed_sequence_match	2374	2575	681	-	.	ID=scaffold867:hit:1587040:3.2.0.41;Name=TRINITY_DN132427_c2_g1_i2
scaffold867	est2genome	match_part	2374	2575	681	-	.	ID=scaffold867:hsp:2339758:3.2.0.41;Parent=scaffold867:hit:1587040:3.2.0.41;Target=TRINITY_DN132427_c2_g1_i2	2	198	+;Gap=M14	D2	M146	D1	M20	D1	M4	D1	M13
scaffold867	est2genome	expressed_sequence_match	2376	2624	880	-	.	ID=scaffold867:hit:1587013:3.2.0.41;Name=TRINITY_DN42067_c3_g1_i1
scaffold867	est2genome	match_part	2376	2624	880	-	.	ID=scaffold867:hsp:2339713:3.2.0.41;Parent=scaffold867:hit:1587013:3.2.0.41;Target=TRINITY_DN42067_c3_g1_i1	1	243	-;Gap=M6	D1	M3	D2	M169	D2	M55	D1	M10
scaffold867	est2genome	expressed_sequence_match	2378	2571	715	-	.	ID=scaffold867:hit:1587024:3.2.0.41;Name=TRINITY_DN138619_c0_g1_i1
scaffold867	est2genome	match_part	2378	2571	715	-	.	ID=scaffold867:hsp:2339736:3.2.0.41;Parent=scaffold867:hit:1587024:3.2.0.41;Target=TRINITY_DN138619_c0_g1_i1	46	240	-;Gap=M5	I1	M9	I3	M18	D1	M146	D2	M13
scaffold867	est2genome	expressed_sequence_match	2379	2573	723	-	.	ID=scaffold867:hit:1587058:3.2.0.41;Name=TRINITY_DN28302_c4_g1_i1
scaffold867	est2genome	expressed_sequence_match	2379	2601	836	-	.	ID=scaffold867:hit:1587103:3.2.0.41;Name=TRINITY_DN251846_c3_g1_i1
scaffold867	est2genome	match_part	2379	2573	723	-	.	ID=scaffold867:hsp:2339781:3.2.0.41;Parent=scaffold867:hit:1587058:3.2.0.41;Target=TRINITY_DN28302_c4_g1_i1	19	209	-;Gap=M13	D2	M2	D1	M22	D2	M8	I1	M145
scaffold867	est2genome	match_part	2379	2601	836	-	.	ID=scaffold867:hsp:2339910:3.2.0.41;Parent=scaffold867:hit:1587103:3.2.0.41;Target=TRINITY_DN251846_c3_g1_i1	1	226	+;Gap=M17	I1	M196	I1	M3	I1	M7
scaffold867	est2genome	expressed_sequence_match	2388	2625	904	-	.	ID=scaffold867:hit:1587036:3.2.0.41;Name=TRINITY_DN255713_c0_g3_i3
scaffold867	est2genome	match_part	2388	2625	904	-	.	ID=scaffold867:hsp:2339752:3.2.0.41;Parent=scaffold867:hit:1587036:3.2.0.41;Target=TRINITY_DN255713_c0_g3_i3	1	236	-;Gap=M3	D1	M18	D1	M215
scaffold867	est2genome	expressed_sequence_match	2389	2596	715	-	.	ID=scaffold867:hit:1587101:3.2.0.41;Name=TRINITY_DN30639_c1_g2_i1
scaffold867	est2genome	match_part	2389	2596	715	-	.	ID=scaffold867:hsp:2339908:3.2.0.41;Parent=scaffold867:hit:1587101:3.2.0.41;Target=TRINITY_DN30639_c1_g2_i1	1	207	+;Gap=M65	D1	M60	I1	M55	D1	M26
scaffold867	est2genome	expressed_sequence_match	2401	2604	757	-	.	ID=scaffold867:hit:1587100:3.2.0.41;Name=TRINITY_DN187341_c0_g4_i1
scaffold867	est2genome	expressed_sequence_match	2401	2624	791	-	.	ID=scaffold867:hit:1587066:3.2.0.41;Name=TRINITY_DN86128_c1_g1_i3
scaffold867	est2genome	match_part	2401	2604	757	-	.	ID=scaffold867:hsp:2339907:3.2.0.41;Parent=scaffold867:hit:1587100:3.2.0.41;Target=TRINITY_DN187341_c0_g4_i1	5	208	-;Gap=M9	D1	M60	I1	M134
scaffold867	est2genome	match_part	2401	2624	791	-	.	ID=scaffold867:hsp:2339791:3.2.0.41;Parent=scaffold867:hit:1587066:3.2.0.41;Target=TRINITY_DN86128_c1_g1_i3	12	235	+;Gap=M101	I2	M96	D1	M13	D1	M12
scaffold867	est2genome	expressed_sequence_match	2409	2620	878	-	.	ID=scaffold867:hit:1587060:3.2.0.41;Name=TRINITY_DN633038_c1_g1_i1
scaffold867	est2genome	match_part	2409	2620	878	-	.	ID=scaffold867:hsp:2339784:3.2.0.41;Parent=scaffold867:hit:1587060:3.2.0.41;Target=TRINITY_DN633038_c1_g1_i1	1	212	+;Gap=M149	I1	M56	D1	M6
scaffold867	est2genome	expressed_sequence_match	2435	2640	681	-	.	ID=scaffold867:hit:1587021:3.2.0.41;Name=TRINITY_DN4331_c3_g1_i1
scaffold867	est2genome	match_part	2435	2640	681	-	.	ID=scaffold867:hsp:2339729:3.2.0.41;Parent=scaffold867:hit:1587021:3.2.0.41;Target=TRINITY_DN4331_c3_g1_i1	1	208	-;Gap=M36	I2	M170
scaffold867	est2genome	expressed_sequence_match	2445	2635	716	-	.	ID=scaffold867:hit:1587014:3.2.0.41;Name=TRINITY_DN100_c1_g2_i3
scaffold867	est2genome	expressed_sequence_match	2445	2638	716	-	.	ID=scaffold867:hit:1587046:3.2.0.41;Name=TRINITY_DN100_c1_g2_i1
scaffold867	est2genome	match_part	2445	2635	716	-	.	ID=scaffold867:hsp:2339714:3.2.0.41;Parent=scaffold867:hit:1587014:3.2.0.41;Target=TRINITY_DN100_c1_g2_i3	1	195	-;Gap=M58	I3	M123	I1	M10
scaffold867	est2genome	match_part	2445	2638	716	-	.	ID=scaffold867:hsp:2339766:3.2.0.41;Parent=scaffold867:hit:1587046:3.2.0.41;Target=TRINITY_DN100_c1_g2_i1	1	197	-;Gap=M58	I3	M136
scaffold867	est2genome	expressed_sequence_match	2468	2638	637	-	.	ID=scaffold867:hit:1587048:3.2.0.41;Name=TRINITY_DN1437_c2_g1_i8
scaffold867	est2genome	match_part	2468	2638	637	-	.	ID=scaffold867:hsp:2339768:3.2.0.41;Parent=scaffold867:hit:1587048:3.2.0.41;Target=TRINITY_DN1437_c2_g1_i8	5	178	-;Gap=M8	I3	M163
scaffold867	est2genome	expressed_sequence_match	2546	2771	1130	+	.	ID=scaffold867:hit:1587035:3.2.0.41;Name=TRINITY_DN19837_c1_g1_i1
scaffold867	est2genome	match_part	2546	2771	1130	+	.	ID=scaffold867:hsp:2339751:3.2.0.41;Parent=scaffold867:hit:1587035:3.2.0.41;Target=TRINITY_DN19837_c1_g1_i1	1	226	+;Gap=M226
scaffold867	est2genome	expressed_sequence_match	2625	3027	1786	-	.	ID=scaffold867:hit:1587027:3.2.0.41;Name=TRINITY_DN90564_c1_g1_i1
scaffold867	est2genome	match_part	2625	3027	1786	-	.	ID=scaffold867:hsp:2339740:3.2.0.41;Parent=scaffold867:hit:1587027:3.2.0.41;Target=TRINITY_DN90564_c1_g1_i1	52	460	-;Gap=M7	I1	M25	I5	M371
scaffold867	est2genome	expressed_sequence_match	2638	3027	1950	-	.	ID=scaffold867:hit:1587034:3.2.0.41;Name=TRINITY_DN90564_c1_g1_i5
scaffold867	est2genome	match_part	2638	3027	1950	-	.	ID=scaffold867:hsp:2339750:3.2.0.41;Parent=scaffold867:hit:1587034:3.2.0.41;Target=TRINITY_DN90564_c1_g1_i5	1	390	-;Gap=M390
scaffold867	est2genome	expressed_sequence_match	2800	3211	1755	-	.	ID=scaffold867:hit:1587015:3.2.0.41;Name=TRINITY_DN296979_c1_g2_i1
scaffold867	est2genome	match_part	2800	3211	1755	-	.	ID=scaffold867:hsp:2339715:3.2.0.41;Parent=scaffold867:hit:1587015:3.2.0.41;Target=TRINITY_DN296979_c1_g2_i1	1	411	+;Gap=M292	D1	M119
scaffold867	est2genome	expressed_sequence_match	2802	3136	1126	+	.	ID=scaffold867:hit:1587063:3.2.0.41;Name=TRINITY_DN210_c2_g1_i2
scaffold867	est2genome	match_part	2802	3020	1126	+	.	ID=scaffold867:hsp:2339787:3.2.0.41;Parent=scaffold867:hit:1587063:3.2.0.41;Target=TRINITY_DN210_c2_g1_i2	1	211	+;Gap=M29	D3	M63	D5	M119
scaffold867	est2genome	expressed_sequence_match	2839	3136	985	+	.	ID=scaffold867:hit:1587032:3.2.0.41;Name=TRINITY_DN210_c2_g1_i1
scaffold867	est2genome	match_part	2839	3020	985	+	.	ID=scaffold867:hsp:2339746:3.2.0.41;Parent=scaffold867:hit:1587032:3.2.0.41;Target=TRINITY_DN210_c2_g1_i1	19	195	+;Gap=M58	D5	M119
scaffold867	est2genome	expressed_sequence_match	2855	3080	776	-	.	ID=scaffold867:hit:1587104:3.2.0.41;Name=TRINITY_DN99334_c0_g1_i3
scaffold867	est2genome	expressed_sequence_match	2855	3102	894	-	.	ID=scaffold867:hit:1587107:3.2.0.41;Name=TRINITY_DN99334_c0_g1_i1
scaffold867	est2genome	match_part	2855	3080	776	-	.	ID=scaffold867:hsp:2339911:3.2.0.41;Parent=scaffold867:hit:1587104:3.2.0.41;Target=TRINITY_DN99334_c0_g1_i3	1	216	+;Gap=M78	D2	M81	D1	M12	D1	M4	D1	M20	D4	M2	D1	M19
scaffold867	est2genome	match_part	2855	3102	894	-	.	ID=scaffold867:hsp:2339914:3.2.0.41;Parent=scaffold867:hit:1587107:3.2.0.41;Target=TRINITY_DN99334_c0_g1_i1	19	258	+;Gap=M183	D1	M12	D1	M4	D1	M20	D4	M2	D1	M19
scaffold867	est2genome	expressed_sequence_match	2859	3088	854	-	.	ID=scaffold867:hit:1587012:3.2.0.41;Name=TRINITY_DN576527_c0_g1_i1
scaffold867	est2genome	match_part	2859	3088	854	-	.	ID=scaffold867:hsp:2339712:3.2.0.41;Parent=scaffold867:hit:1587012:3.2.0.41;Target=TRINITY_DN576527_c0_g1_i1	1	225	+;Gap=M183	D5	M42
scaffold867	est2genome	expressed_sequence_match	2888	3204	1080	+	.	ID=scaffold867:hit:1587037:3.2.0.41;Name=TRINITY_DN41902_c0_g2_i4
scaffold867	est2genome	expressed_sequence_match	2888	3236	1077	+	.	ID=scaffold867:hit:1587020:3.2.0.41;Name=TRINITY_DN41902_c0_g1_i2
scaffold867	est2genome	expressed_sequence_match	2888	3236	907	+	.	ID=scaffold867:hit:1587022:3.2.0.41;Name=TRINITY_DN41902_c0_g1_i1
scaffold867	est2genome	expressed_sequence_match	2888	3330	1396	+	.	ID=scaffold867:hit:1587025:3.2.0.41;Name=TRINITY_DN41902_c0_g2_i3
scaffold867	est2genome	match_part	2888	3020	1077	+	.	ID=scaffold867:hsp:2339726:3.2.0.41;Parent=scaffold867:hit:1587020:3.2.0.41;Target=TRINITY_DN41902_c0_g1_i2	4	131	+;Gap=M9	D5	M119
scaffold867	est2genome	match_part	2888	3020	1080	+	.	ID=scaffold867:hsp:2339753:3.2.0.41;Parent=scaffold867:hit:1587037:3.2.0.41;Target=TRINITY_DN41902_c0_g2_i4	4	131	+;Gap=M9	D5	M119
scaffold867	est2genome	match_part	2888	3020	1396	+	.	ID=scaffold867:hsp:2339737:3.2.0.41;Parent=scaffold867:hit:1587025:3.2.0.41;Target=TRINITY_DN41902_c0_g2_i3	4	131	+;Gap=M9	D5	M119
scaffold867	est2genome	match_part	2888	3033	907	+	.	ID=scaffold867:hsp:2339730:3.2.0.41;Parent=scaffold867:hit:1587022:3.2.0.41;Target=TRINITY_DN41902_c0_g1_i1	4	144	+;Gap=M9	D5	M132
scaffold867	est2genome	expressed_sequence_match	2903	3106	822	-	.	ID=scaffold867:hit:1587051:3.2.0.41;Name=TRINITY_DN278106_c0_g1_i1
scaffold867	est2genome	match_part	2903	3106	822	-	.	ID=scaffold867:hsp:2339774:3.2.0.41;Parent=scaffold867:hit:1587051:3.2.0.41;Target=TRINITY_DN278106_c0_g1_i1	2	205	+;Gap=M204
scaffold867	est2genome	expressed_sequence_match	2910	3313	1993	-	.	ID=scaffold867:hit:1587042:3.2.0.41;Name=TRINITY_DN691_c6_g1_i1
scaffold867	est2genome	match_part	2910	3313	1993	-	.	ID=scaffold867:hsp:2339760:3.2.0.41;Parent=scaffold867:hit:1587042:3.2.0.41;Target=TRINITY_DN691_c6_g1_i1	1	404	-;Gap=M404
scaffold867	est2genome	expressed_sequence_match	2918	3225	1120	-	.	ID=scaffold867:hit:1587064:3.2.0.41;Name=TRINITY_DN630747_c0_g1_i1
scaffold867	est2genome	match_part	2918	3225	1120	-	.	ID=scaffold867:hsp:2339789:3.2.0.41;Parent=scaffold867:hit:1587064:3.2.0.41;Target=TRINITY_DN630747_c0_g1_i1	1	303	-;Gap=M83	D2	M61	D1	M124	D2	M35
scaffold867	est2genome	expressed_sequence_match	2957	3335	1294	-	.	ID=scaffold867:hit:1587110:3.2.0.41;Name=TRINITY_DN296979_c1_g1_i2
scaffold867	est2genome	match_part	2957	3335	1294	-	.	ID=scaffold867:hsp:2339922:3.2.0.41;Parent=scaffold867:hit:1587110:3.2.0.41;Target=TRINITY_DN296979_c1_g1_i2	32	409	+;Gap=M4	I2	M13	D1	M2	D1	M5	D2	M27	I1	M324
scaffold867	est2genome	match_part	3041	3136	1126	+	.	ID=scaffold867:hsp:2339788:3.2.0.41;Parent=scaffold867:hit:1587063:3.2.0.41;Target=TRINITY_DN210_c2_g1_i2	212	309	+;Gap=I2	M96
scaffold867	est2genome	match_part	3041	3136	985	+	.	ID=scaffold867:hsp:2339747:3.2.0.41;Parent=scaffold867:hit:1587032:3.2.0.41;Target=TRINITY_DN210_c2_g1_i1	196	293	+;Gap=I2	M96
scaffold867	est2genome	match_part	3041	3169	1077	+	.	ID=scaffold867:hsp:2339727:3.2.0.41;Parent=scaffold867:hit:1587020:3.2.0.41;Target=TRINITY_DN41902_c0_g1_i2	132	262	+;Gap=I2	M129
scaffold867	est2genome	match_part	3041	3204	1080	+	.	ID=scaffold867:hsp:2339754:3.2.0.41;Parent=scaffold867:hit:1587037:3.2.0.41;Target=TRINITY_DN41902_c0_g2_i4	132	297	+;Gap=I2	M164
scaffold867	est2genome	match_part	3041	3330	1396	+	.	ID=scaffold867:hsp:2339738:3.2.0.41;Parent=scaffold867:hit:1587025:3.2.0.41;Target=TRINITY_DN41902_c0_g2_i3	132	428	+;Gap=I2	M238	I1	M31	I2	M12	I2	M9
scaffold867	est2genome	expressed_sequence_match	3044	3320	909	-	.	ID=scaffold867:hit:1587055:3.2.0.41;Name=TRINITY_DN15092_c2_g2_i2
scaffold867	est2genome	match_part	3044	3320	909	-	.	ID=scaffold867:hsp:2339778:3.2.0.41;Parent=scaffold867:hit:1587055:3.2.0.41;Target=TRINITY_DN15092_c2_g2_i2	1	283	-;Gap=M7	I1	M4	I2	M18	I1	M3	D2	M198	I1	M21	I2	M3	I4	M8	D2	M2	D1	M8
scaffold867	est2genome	expressed_sequence_match	3083	3311	858	-	.	ID=scaffold867:hit:1587039:3.2.0.41;Name=TRINITY_DN691_c6_g1_i2
scaffold867	est2genome	match_part	3083	3311	858	-	.	ID=scaffold867:hsp:2339757:3.2.0.41;Parent=scaffold867:hit:1587039:3.2.0.41;Target=TRINITY_DN691_c6_g1_i2	1	225	-;Gap=M186	D4	M39
scaffold867	est2genome	match_part	3104	3169	907	+	.	ID=scaffold867:hsp:2339731:3.2.0.41;Parent=scaffold867:hit:1587022:3.2.0.41;Target=TRINITY_DN41902_c0_g1_i1	145	210	+;Gap=M66
scaffold867	est2genome	expressed_sequence_match	3105	3335	779	-	.	ID=scaffold867:hit:1587010:3.2.0.41;Name=TRINITY_DN296979_c1_g1_i3
scaffold867	est2genome	match_part	3105	3335	779	-	.	ID=scaffold867:hsp:2339709:3.2.0.41;Parent=scaffold867:hit:1587010:3.2.0.41;Target=TRINITY_DN296979_c1_g1_i3	32	261	+;Gap=M4	I2	M13	D1	M2	D1	M5	D2	M27	I1	M176
scaffold867	est2genome	expressed_sequence_match	3174	5782	12975	+	.	ID=scaffold867:hit:1587045:3.2.0.41;Name=TRINITY_DN161473_c0_g1_i1
scaffold867	est2genome	match_part	3174	5782	12975	+	.	ID=scaffold867:hsp:2339765:3.2.0.41;Parent=scaffold867:hit:1587045:3.2.0.41;Target=TRINITY_DN161473_c0_g1_i1	1	2604	+;Gap=M2239	D3	M72	D2	M293
scaffold867	est2genome	match_part	3194	3236	1077	+	.	ID=scaffold867:hsp:2339728:3.2.0.41;Parent=scaffold867:hit:1587020:3.2.0.41;Target=TRINITY_DN41902_c0_g1_i2	263	305	+;Gap=M43
scaffold867	est2genome	match_part	3194	3236	907	+	.	ID=scaffold867:hsp:2339732:3.2.0.41;Parent=scaffold867:hit:1587022:3.2.0.41;Target=TRINITY_DN41902_c0_g1_i1	211	253	+;Gap=M43
scaffold867	est2genome	match_part	5712	8931	20224	-	.	ID=scaffold867:hsp:2339920:3.2.0.41;Parent=scaffold867:hit:1587109:3.2.0.41;Target=TRINITY_DN2806_c0_g1_i7	299	3518	-;Gap=M3220
scaffold867	est2genome	match_part	5712	8931	26936	-	.	ID=scaffold867:hsp:2339928:3.2.0.41;Parent=scaffold867:hit:1587112:3.2.0.41;Target=TRINITY_DN2806_c0_g1_i5	1561	4780	-;Gap=M3220
scaffold867	est2genome	match_part	5713	8931	22160	-	.	ID=scaffold867:hsp:2339720:3.2.0.41;Parent=scaffold867:hit:1587016:3.2.0.41;Target=TRINITY_DN2806_c0_g1_i3	684	3902	-;Gap=M3219
scaffold867	est2genome	expressed_sequence_match	6843	7065	1070	-	.	ID=scaffold867:hit:1587043:3.2.0.41;Name=TRINITY_DN235069_c0_g1_i1
scaffold867	est2genome	match_part	6843	7065	1070	-	.	ID=scaffold867:hsp:2339761:3.2.0.41;Parent=scaffold867:hit:1587043:3.2.0.41;Target=TRINITY_DN235069_c0_g1_i1	1	223	-;Gap=M223
scaffold867	est2genome	expressed_sequence_match	7889	8128	1098	-	.	ID=scaffold867:hit:1587019:3.2.0.41;Name=TRINITY_DN363901_c0_g1_i1
scaffold867	est2genome	match_part	7889	8128	1098	-	.	ID=scaffold867:hsp:2339725:3.2.0.41;Parent=scaffold867:hit:1587019:3.2.0.41;Target=TRINITY_DN363901_c0_g1_i1	1	246	-;Gap=M78	I1	M16	I3	M92	I2	M54
scaffold867	est2genome	expressed_sequence_match	8332	8533	983	+	.	ID=scaffold867:hit:1587057:3.2.0.41;Name=TRINITY_DN70578_c0_g1_i1
scaffold867	est2genome	match_part	8332	8533	983	+	.	ID=scaffold867:hsp:2339780:3.2.0.41;Parent=scaffold867:hit:1587057:3.2.0.41;Target=TRINITY_DN70578_c0_g1_i1	2	203	-;Gap=M202
scaffold867	est2genome	expressed_sequence_match	8466	8690	1071	-	.	ID=scaffold867:hit:1587054:3.2.0.41;Name=TRINITY_DN538920_c0_g1_i1
scaffold867	est2genome	match_part	8466	8690	1071	-	.	ID=scaffold867:hsp:2339777:3.2.0.41;Parent=scaffold867:hit:1587054:3.2.0.41;Target=TRINITY_DN538920_c0_g1_i1	2	226	+;Gap=M225
scaffold867	est2genome	expressed_sequence_match	8520	8752	1129	-	.	ID=scaffold867:hit:1587106:3.2.0.41;Name=TRINITY_DN504431_c0_g1_i1
scaffold867	est2genome	match_part	8520	8752	1129	-	.	ID=scaffold867:hsp:2339913:3.2.0.41;Parent=scaffold867:hit:1587106:3.2.0.41;Target=TRINITY_DN504431_c0_g1_i1	1	233	+;Gap=M233
scaffold867	est2genome	expressed_sequence_match	8607	8839	1138	-	.	ID=scaffold867:hit:1587031:3.2.0.41;Name=TRINITY_DN511452_c0_g1_i1
scaffold867	est2genome	match_part	8607	8839	1138	-	.	ID=scaffold867:hsp:2339745:3.2.0.41;Parent=scaffold867:hit:1587031:3.2.0.41;Target=TRINITY_DN511452_c0_g1_i1	1	233	-;Gap=M233
scaffold867	est2genome	expressed_sequence_match	8767	9155	1267	-	.	ID=scaffold867:hit:1587009:3.2.0.41;Name=TRINITY_DN364113_c0_g1_i1
scaffold867	est2genome	match_part	8767	8931	1267	-	.	ID=scaffold867:hsp:2339708:3.2.0.41;Parent=scaffold867:hit:1587009:3.2.0.41;Target=TRINITY_DN364113_c0_g1_i1	1	165	-;Gap=M165
scaffold867	est2genome	expressed_sequence_match	8790	9133	1024	-	.	ID=scaffold867:hit:1587018:3.2.0.41;Name=TRINITY_DN459393_c0_g1_i1
scaffold867	est2genome	match_part	8790	8931	1024	-	.	ID=scaffold867:hsp:2339724:3.2.0.41;Parent=scaffold867:hit:1587018:3.2.0.41;Target=TRINITY_DN459393_c0_g1_i1	75	216	+;Gap=M142
scaffold867	est2genome	expressed_sequence_match	8792	9144	1078	-	.	ID=scaffold867:hit:1587059:3.2.0.41;Name=TRINITY_DN371607_c0_g1_i3
scaffold867	est2genome	expressed_sequence_match	8792	9144	1087	-	.	ID=scaffold867:hit:1587049:3.2.0.41;Name=TRINITY_DN371607_c0_g1_i2
scaffold867	est2genome	match_part	8792	8931	1078	-	.	ID=scaffold867:hsp:2339783:3.2.0.41;Parent=scaffold867:hit:1587059:3.2.0.41;Target=TRINITY_DN371607_c0_g1_i3	1	140	-;Gap=M140
scaffold867	est2genome	match_part	8792	8931	1087	-	.	ID=scaffold867:hsp:2339770:3.2.0.41;Parent=scaffold867:hit:1587049:3.2.0.41;Target=TRINITY_DN371607_c0_g1_i2	1	140	-;Gap=M140
scaffold867	est2genome	expressed_sequence_match	8840	13378	1518	-	.	ID=scaffold867:hit:1587023:3.2.0.41;Name=TRINITY_DN128058_c0_g1_i1
scaffold867	est2genome	match_part	8840	8931	1518	-	.	ID=scaffold867:hsp:2339735:3.2.0.41;Parent=scaffold867:hit:1587023:3.2.0.41;Target=TRINITY_DN128058_c0_g1_i1	270	361	+;Gap=M92
scaffold867	est2genome	expressed_sequence_match	8848	9144	1458	+	.	ID=scaffold867:hit:1587053:3.2.0.41;Name=TRINITY_DN371607_c0_g1_i1
scaffold867	est2genome	match_part	8848	9144	1458	+	.	ID=scaffold867:hsp:2339776:3.2.0.41;Parent=scaffold867:hit:1587053:3.2.0.41;Target=TRINITY_DN371607_c0_g1_i1	1	297	+;Gap=M297
scaffold867	est2genome	expressed_sequence_match	8873	9194	897	-	.	ID=scaffold867:hit:1587011:3.2.0.41;Name=TRINITY_DN488286_c0_g1_i1
scaffold867	est2genome	match_part	8873	8931	897	-	.	ID=scaffold867:hsp:2339711:3.2.0.41;Parent=scaffold867:hit:1587011:3.2.0.41;Target=TRINITY_DN488286_c0_g1_i1	1	59	-;Gap=M59
scaffold867	est2genome	match_part	9060	9133	1024	-	.	ID=scaffold867:hsp:2339723:3.2.0.41;Parent=scaffold867:hit:1587018:3.2.0.41;Target=TRINITY_DN459393_c0_g1_i1	1	74	+;Gap=M74
scaffold867	est2genome	match_part	9060	9144	1078	-	.	ID=scaffold867:hsp:2339782:3.2.0.41;Parent=scaffold867:hit:1587059:3.2.0.41;Target=TRINITY_DN371607_c0_g1_i3	141	225	-;Gap=M85
scaffold867	est2genome	match_part	9060	9144	1087	-	.	ID=scaffold867:hsp:2339769:3.2.0.41;Parent=scaffold867:hit:1587049:3.2.0.41;Target=TRINITY_DN371607_c0_g1_i2	141	225	-;Gap=M85
scaffold867	est2genome	match_part	9060	9155	1267	-	.	ID=scaffold867:hsp:2339707:3.2.0.41;Parent=scaffold867:hit:1587009:3.2.0.41;Target=TRINITY_DN364113_c0_g1_i1	166	261	-;Gap=M96
scaffold867	est2genome	match_part	9060	9188	1518	-	.	ID=scaffold867:hsp:2339734:3.2.0.41;Parent=scaffold867:hit:1587023:3.2.0.41;Target=TRINITY_DN128058_c0_g1_i1	141	269	+;Gap=M129
scaffold867	est2genome	match_part	9060	9188	20224	-	.	ID=scaffold867:hsp:2339919:3.2.0.41;Parent=scaffold867:hit:1587109:3.2.0.41;Target=TRINITY_DN2806_c0_g1_i7	3519	3647	-;Gap=M129
scaffold867	est2genome	match_part	9060	9188	22160	-	.	ID=scaffold867:hsp:2339719:3.2.0.41;Parent=scaffold867:hit:1587016:3.2.0.41;Target=TRINITY_DN2806_c0_g1_i3	3903	4031	-;Gap=M129
scaffold867	est2genome	match_part	9060	9188	26936	-	.	ID=scaffold867:hsp:2339927:3.2.0.41;Parent=scaffold867:hit:1587112:3.2.0.41;Target=TRINITY_DN2806_c0_g1_i5	4781	4909	-;Gap=M129
scaffold867	est2genome	match_part	9060	9194	897	-	.	ID=scaffold867:hsp:2339710:3.2.0.41;Parent=scaffold867:hit:1587011:3.2.0.41;Target=TRINITY_DN488286_c0_g1_i1	60	192	-;Gap=M128	D2	M5
scaffold867	est2genome	expressed_sequence_match	9069	13378	1204	-	.	ID=scaffold867:hit:1587029:3.2.0.41;Name=TRINITY_DN128058_c0_g1_i2
scaffold867	est2genome	expressed_sequence_match	9069	13531	1260	-	.	ID=scaffold867:hit:1587050:3.2.0.41;Name=TRINITY_DN373879_c0_g1_i2
scaffold867	est2genome	match_part	9069	9188	1204	-	.	ID=scaffold867:hsp:2339743:3.2.0.41;Parent=scaffold867:hit:1587029:3.2.0.41;Target=TRINITY_DN128058_c0_g1_i2	141	260	+;Gap=M120
scaffold867	est2genome	match_part	9069	9188	1260	-	.	ID=scaffold867:hsp:2339773:3.2.0.41;Parent=scaffold867:hit:1587050:3.2.0.41;Target=TRINITY_DN373879_c0_g1_i2	1	120	-;Gap=M120
scaffold867	est2genome	expressed_sequence_match	9104	11810	13535	+	.	ID=scaffold867:hit:1587017:3.2.0.41;Name=TRINITY_DN886_c0_g1_i1
scaffold867	est2genome	match_part	9104	11810	13535	+	.	ID=scaffold867:hsp:2339722:3.2.0.41;Parent=scaffold867:hit:1587017:3.2.0.41;Target=TRINITY_DN886_c0_g1_i1	1	2707	+;Gap=M2707
scaffold867	est2genome	expressed_sequence_match	11665	13325	8305	+	.	ID=scaffold867:hit:1587026:3.2.0.41;Name=TRINITY_DN2680_c5_g1_i1
scaffold867	est2genome	match_part	11665	13325	8305	+	.	ID=scaffold867:hsp:2339739:3.2.0.41;Parent=scaffold867:hit:1587026:3.2.0.41;Target=TRINITY_DN2680_c5_g1_i1	1	1661	+;Gap=M1661
scaffold867	est2genome	expressed_sequence_match	13244	13629	1841	-	.	ID=scaffold867:hit:1587028:3.2.0.41;Name=TRINITY_DN8246_c1_g1_i1
scaffold867	est2genome	match_part	13244	13369	1260	-	.	ID=scaffold867:hsp:2339772:3.2.0.41;Parent=scaffold867:hit:1587050:3.2.0.41;Target=TRINITY_DN373879_c0_g1_i2	121	246	-;Gap=M126
scaffold867	est2genome	match_part	13244	13369	20224	-	.	ID=scaffold867:hsp:2339918:3.2.0.41;Parent=scaffold867:hit:1587109:3.2.0.41;Target=TRINITY_DN2806_c0_g1_i7	3648	3773	-;Gap=M126
scaffold867	est2genome	match_part	13244	13369	22160	-	.	ID=scaffold867:hsp:2339718:3.2.0.41;Parent=scaffold867:hit:1587016:3.2.0.41;Target=TRINITY_DN2806_c0_g1_i3	4032	4157	-;Gap=M126
scaffold867	est2genome	match_part	13244	13369	26936	-	.	ID=scaffold867:hsp:2339926:3.2.0.41;Parent=scaffold867:hit:1587112:3.2.0.41;Target=TRINITY_DN2806_c0_g1_i5	4910	5035	-;Gap=M126
scaffold867	est2genome	match_part	13244	13378	1204	-	.	ID=scaffold867:hsp:2339742:3.2.0.41;Parent=scaffold867:hit:1587029:3.2.0.41;Target=TRINITY_DN128058_c0_g1_i2	5	140	+;Gap=M8	I1	M127
scaffold867	est2genome	match_part	13244	13378	1518	-	.	ID=scaffold867:hsp:2339733:3.2.0.41;Parent=scaffold867:hit:1587023:3.2.0.41;Target=TRINITY_DN128058_c0_g1_i1	5	140	+;Gap=M8	I1	M127
scaffold867	est2genome	match_part	13244	13629	1841	-	.	ID=scaffold867:hsp:2339741:3.2.0.41;Parent=scaffold867:hit:1587028:3.2.0.41;Target=TRINITY_DN8246_c1_g1_i1	10	389	-;Gap=M164	D6	M216
scaffold867	est2genome	expressed_sequence_match	13331	20292	1190	-	.	ID=scaffold867:hit:1587044:3.2.0.41;Name=TRINITY_DN380329_c0_g1_i2
scaffold867	est2genome	match_part	13331	13369	1190	-	.	ID=scaffold867:hsp:2339764:3.2.0.41;Parent=scaffold867:hit:1587044:3.2.0.41;Target=TRINITY_DN380329_c0_g1_i2	210	248	+;Gap=M39
scaffold867	est2genome	match_part	13509	13531	1260	-	.	ID=scaffold867:hsp:2339771:3.2.0.41;Parent=scaffold867:hit:1587050:3.2.0.41;Target=TRINITY_DN373879_c0_g1_i2	247	269	-;Gap=M23
scaffold867	est2genome	match_part	13509	13628	1190	-	.	ID=scaffold867:hsp:2339763:3.2.0.41;Parent=scaffold867:hit:1587044:3.2.0.41;Target=TRINITY_DN380329_c0_g1_i2	90	209	+;Gap=M120
scaffold867	est2genome	match_part	13509	13628	20224	-	.	ID=scaffold867:hsp:2339917:3.2.0.41;Parent=scaffold867:hit:1587109:3.2.0.41;Target=TRINITY_DN2806_c0_g1_i7	3774	3893	-;Gap=M120
scaffold867	est2genome	match_part	13509	13628	22160	-	.	ID=scaffold867:hsp:2339717:3.2.0.41;Parent=scaffold867:hit:1587016:3.2.0.41;Target=TRINITY_DN2806_c0_g1_i3	4158	4277	-;Gap=M120
scaffold867	est2genome	match_part	13509	13628	26936	-	.	ID=scaffold867:hsp:2339925:3.2.0.41;Parent=scaffold867:hit:1587112:3.2.0.41;Target=TRINITY_DN2806_c0_g1_i5	5036	5155	-;Gap=M120
scaffold867	est2genome	expressed_sequence_match	13541	20265	2519	-	.	ID=scaffold867:hit:1587038:3.2.0.41;Name=TRINITY_DN6503_c0_g1_i2
scaffold867	est2genome	expressed_sequence_match	13541	20265	4100	-	.	ID=scaffold867:hit:1587033:3.2.0.41;Name=TRINITY_DN6503_c0_g1_i1
scaffold867	est2genome	match_part	13541	13628	2519	-	.	ID=scaffold867:hsp:2339756:3.2.0.41;Parent=scaffold867:hit:1587038:3.2.0.41;Target=TRINITY_DN6503_c0_g1_i2	418	505	+;Gap=M88
scaffold867	est2genome	match_part	13541	13628	4100	-	.	ID=scaffold867:hsp:2339749:3.2.0.41;Parent=scaffold867:hit:1587033:3.2.0.41;Target=TRINITY_DN6503_c0_g1_i1	735	822	+;Gap=M88
scaffold867	est2genome	expressed_sequence_match	13582	18198	22988	+	.	ID=scaffold867:hit:1587062:3.2.0.41;Name=TRINITY_DN2806_c4_g1_i1
scaffold867	est2genome	expressed_sequence_match	13582	18198	23004	+	.	ID=scaffold867:hit:1587056:3.2.0.41;Name=TRINITY_DN2806_c4_g1_i3
scaffold867	est2genome	expressed_sequence_match	13582	18198	23024	+	.	ID=scaffold867:hit:1587052:3.2.0.41;Name=TRINITY_DN2806_c4_g1_i8
scaffold867	est2genome	expressed_sequence_match	13582	18300	23390	+	.	ID=scaffold867:hit:1587061:3.2.0.41;Name=TRINITY_DN2806_c4_g1_i6
scaffold867	est2genome	expressed_sequence_match	13582	18300	23402	+	.	ID=scaffold867:hit:1587095:3.2.0.41;Name=TRINITY_DN2806_c4_g1_i2
scaffold867	est2genome	expressed_sequence_match	13582	19079	27429	+	.	ID=scaffold867:hit:1587098:3.2.0.41;Name=TRINITY_DN2806_c4_g1_i5
scaffold867	est2genome	expressed_sequence_match	13582	19079	27445	+	.	ID=scaffold867:hit:1587030:3.2.0.41;Name=TRINITY_DN2806_c4_g1_i9
scaffold867	est2genome	match_part	13582	18198	22988	+	.	ID=scaffold867:hsp:2339786:3.2.0.41;Parent=scaffold867:hit:1587062:3.2.0.41;Target=TRINITY_DN2806_c4_g1_i1	1	4624	+;Gap=M439	I2	M473	I3	M2812	I2	M893
scaffold867	est2genome	match_part	13582	18198	23004	+	.	ID=scaffold867:hsp:2339779:3.2.0.41;Parent=scaffold867:hit:1587056:3.2.0.41;Target=TRINITY_DN2806_c4_g1_i3	1	4622	+;Gap=M912	I3	M2812	I2	M893
scaffold867	est2genome	match_part	13582	18198	23024	+	.	ID=scaffold867:hsp:2339775:3.2.0.41;Parent=scaffold867:hit:1587052:3.2.0.41;Target=TRINITY_DN2806_c4_g1_i8	1	4619	+;Gap=M3724	I2	M893
scaffold867	est2genome	match_part	13582	18300	23390	+	.	ID=scaffold867:hsp:2339785:3.2.0.41;Parent=scaffold867:hit:1587061:3.2.0.41;Target=TRINITY_DN2806_c4_g1_i6	1	4717	+;Gap=M439	I2	M2368	I1	M917	I2	M939	D7	M49
scaffold867	est2genome	match_part	13582	18300	23402	+	.	ID=scaffold867:hsp:2339902:3.2.0.41;Parent=scaffold867:hit:1587095:3.2.0.41;Target=TRINITY_DN2806_c4_g1_i2	1	4716	+;Gap=M912	I3	M1895	I1	M1856	D7	M49
scaffold867	est2genome	match_part	13582	19079	27429	+	.	ID=scaffold867:hsp:2339905:3.2.0.41;Parent=scaffold867:hit:1587098:3.2.0.41;Target=TRINITY_DN2806_c4_g1_i5	1	5500	+;Gap=M439	I2	M5059
scaffold867	est2genome	match_part	13582	19079	27445	+	.	ID=scaffold867:hsp:2339744:3.2.0.41;Parent=scaffold867:hit:1587030:3.2.0.41;Target=TRINITY_DN2806_c4_g1_i9	1	5498	+;Gap=M5498
scaffold867	est2genome	expressed_sequence_match	18685	18980	1337	+	.	ID=scaffold867:hit:1587099:3.2.0.41;Name=TRINITY_DN197115_c0_g1_i1
scaffold867	est2genome	match_part	18685	18980	1337	+	.	ID=scaffold867:hsp:2339906:3.2.0.41;Parent=scaffold867:hit:1587099:3.2.0.41;Target=TRINITY_DN197115_c0_g1_i1	1	295	+;Gap=M291	D1	M4
scaffold867	est2genome	expressed_sequence_match	18997	20265	6345	+	.	ID=scaffold867:hit:1587041:3.2.0.41;Name=TRINITY_DN6503_c0_g1_i3
scaffold867	est2genome	match_part	18997	20265	6345	+	.	ID=scaffold867:hsp:2339759:3.2.0.41;Parent=scaffold867:hit:1587041:3.2.0.41;Target=TRINITY_DN6503_c0_g1_i3	1	1269	-;Gap=M1269
scaffold867	est2genome	match_part	19532	20265	4100	-	.	ID=scaffold867:hsp:2339748:3.2.0.41;Parent=scaffold867:hit:1587033:3.2.0.41;Target=TRINITY_DN6503_c0_g1_i1	1	734	+;Gap=M734
scaffold867	est2genome	match_part	19849	20265	2519	-	.	ID=scaffold867:hsp:2339755:3.2.0.41;Parent=scaffold867:hit:1587038:3.2.0.41;Target=TRINITY_DN6503_c0_g1_i2	1	417	+;Gap=M417
scaffold867	est2genome	match_part	20204	20292	1190	-	.	ID=scaffold867:hsp:2339762:3.2.0.41;Parent=scaffold867:hit:1587044:3.2.0.41;Target=TRINITY_DN380329_c0_g1_i2	1	89	+;Gap=M89
scaffold867	est2genome	match_part	20204	20458	20224	-	.	ID=scaffold867:hsp:2339916:3.2.0.41;Parent=scaffold867:hit:1587109:3.2.0.41;Target=TRINITY_DN2806_c0_g1_i7	3894	4148	-;Gap=M255
scaffold867	est2genome	match_part	20204	20458	22160	-	.	ID=scaffold867:hsp:2339716:3.2.0.41;Parent=scaffold867:hit:1587016:3.2.0.41;Target=TRINITY_DN2806_c0_g1_i3	4278	4532	-;Gap=M255
scaffold867	est2genome	match_part	20204	20458	26936	-	.	ID=scaffold867:hsp:2339924:3.2.0.41;Parent=scaffold867:hit:1587112:3.2.0.41;Target=TRINITY_DN2806_c0_g1_i5	5156	5410	-;Gap=M255
scaffold867	est2genome	expressed_sequence_match	20390	20635	1230	-	.	ID=scaffold867:hit:1587047:3.2.0.41;Name=TRINITY_DN147125_c0_g1_i1
scaffold867	est2genome	match_part	20390	20635	1230	-	.	ID=scaffold867:hsp:2339767:3.2.0.41;Parent=scaffold867:hit:1587047:3.2.0.41;Target=TRINITY_DN147125_c0_g1_i1	1	246	+;Gap=M246

# Genbank mRNAs

scaffold867	est2genome	expressed_sequence_match	8249	8875	3126	-	.	ID=scaffold867:hit:1587086:3.2.0.41;Name=GH625188.1
scaffold867	est2genome	expressed_sequence_match	8249	8875	3135	-	.	ID=scaffold867:hit:1587091:3.2.0.41;Name=GH625187.1
scaffold867	est2genome	expressed_sequence_match	8249	9075	3454	-	.	ID=scaffold867:hit:1587078:3.2.0.41;Name=EL609070.1
scaffold867	est2genome	expressed_sequence_match	8249	9084	3333	-	.	ID=scaffold867:hit:1587084:3.2.0.41;Name=EL696289.1
scaffold867	est2genome	match_part	8249	8875	3126	-	.	ID=scaffold867:hsp:2339871:3.2.0.41;Parent=scaffold867:hit:1587086:3.2.0.41;Target=GH625188.1	25	651	+;Gap=M627
scaffold867	est2genome	match_part	8249	8875	3135	-	.	ID=scaffold867:hsp:2339888:3.2.0.41;Parent=scaffold867:hit:1587091:3.2.0.41;Target=GH625187.1	25	651	+;Gap=M627
scaffold867	est2genome	match_part	8249	8931	3333	-	.	ID=scaffold867:hsp:2339865:3.2.0.41;Parent=scaffold867:hit:1587084:3.2.0.41;Target=EL696289.1	26	709	+;Gap=M569	D1	M12	I1	M43	I1	M12	D1	M9	I1	M36
scaffold867	est2genome	match_part	8249	8931	3454	-	.	ID=scaffold867:hsp:2339845:3.2.0.41;Parent=scaffold867:hit:1587078:3.2.0.41;Target=EL609070.1	25	708	+;Gap=M649	I1	M34
scaffold867	est2genome	expressed_sequence_match	8251	8726	2380	-	.	ID=scaffold867:hit:1587079:3.2.0.41;Name=GH625192.1
scaffold867	est2genome	match_part	8251	8726	2380	-	.	ID=scaffold867:hsp:2339846:3.2.0.41;Parent=scaffold867:hit:1587079:3.2.0.41;Target=GH625192.1	1	476	+;Gap=M476
scaffold867	est2genome	expressed_sequence_match	8365	9194	3448	-	.	ID=scaffold867:hit:1587082:3.2.0.41;Name=EL609228.1
scaffold867	est2genome	match_part	8365	8931	3448	-	.	ID=scaffold867:hsp:2339858:3.2.0.41;Parent=scaffold867:hit:1587082:3.2.0.41;Target=EL609228.1	165	729	+;Gap=M548	D1	M12	D1	M5
scaffold867	est2genome	expressed_sequence_match	8531	20245	3914	-	.	ID=scaffold867:hit:1587074:3.2.0.41;Name=GH625194.1
scaffold867	est2genome	match_part	8531	8931	3914	-	.	ID=scaffold867:hsp:2339828:3.2.0.41;Parent=scaffold867:hit:1587074:3.2.0.41;Target=GH625194.1	418	819	+;Gap=M252	D1	M26	I1	M26	D1	M21	I1	M8	D1	M5	I1	M16	D1	M18	I1	M7	I1	M18
scaffold867	est2genome	expressed_sequence_match	8532	20235	3909	-	.	ID=scaffold867:hit:1587069:3.2.0.41;Name=GH625195.1
scaffold867	est2genome	match_part	8532	8931	3909	-	.	ID=scaffold867:hsp:2339806:3.2.0.41;Parent=scaffold867:hit:1587069:3.2.0.41;Target=GH625195.1	408	815	+;Gap=M213	I1	M66	I1	M67	I1	M11	I1	M13	I1	M2	I1	M8	I1	M14	I1	M6
scaffold867	est2genome	expressed_sequence_match	8558	20251	3703	-	.	ID=scaffold867:hit:1587077:3.2.0.41;Name=GH625193.1
scaffold867	est2genome	match_part	8558	8931	3703	-	.	ID=scaffold867:hsp:2339843:3.2.0.41;Parent=scaffold867:hit:1587077:3.2.0.41;Target=GH625193.1	424	798	+;Gap=M256	I1	M57	D1	M26	I1	M5	I1	M4	D1	M4	D1	M9	I1	M10
scaffold867	est2genome	expressed_sequence_match	8568	13629	3667	-	.	ID=scaffold867:hit:1587087:3.2.0.41;Name=EL696358.1
scaffold867	est2genome	match_part	8568	8931	3667	-	.	ID=scaffold867:hsp:2339875:3.2.0.41;Parent=scaffold867:hit:1587087:3.2.0.41;Target=EL696358.1	403	766	+;Gap=M364
scaffold867	est2genome	expressed_sequence_match	8588	20275	3889	-	.	ID=scaffold867:hit:1587080:3.2.0.41;Name=EL696322.1
scaffold867	est2genome	match_part	8588	8931	3889	-	.	ID=scaffold867:hsp:2339851:3.2.0.41;Parent=scaffold867:hit:1587080:3.2.0.41;Target=EL696322.1	448	791	+;Gap=M344
scaffold867	est2genome	expressed_sequence_match	8598	13629	3500	-	.	ID=scaffold867:hit:1587090:3.2.0.41;Name=EL609836.1
scaffold867	est2genome	match_part	8598	8931	3500	-	.	ID=scaffold867:hsp:2339887:3.2.0.41;Parent=scaffold867:hit:1587090:3.2.0.41;Target=EL609836.1	408	740	+;Gap=M328	D1	M5
scaffold867	est2genome	expressed_sequence_match	8600	13629	3470	-	.	ID=scaffold867:hit:1587092:3.2.0.41;Name=EL609775.1
scaffold867	est2genome	expressed_sequence_match	8600	13629	3507	-	.	ID=scaffold867:hit:1587088:3.2.0.41;Name=EL696138.1
scaffold867	est2genome	match_part	8600	8931	3470	-	.	ID=scaffold867:hsp:2339892:3.2.0.41;Parent=scaffold867:hit:1587092:3.2.0.41;Target=EL609775.1	408	739	+;Gap=M332
scaffold867	est2genome	match_part	8600	8931	3507	-	.	ID=scaffold867:hsp:2339879:3.2.0.41;Parent=scaffold867:hit:1587088:3.2.0.41;Target=EL696138.1	400	731	+;Gap=M332
scaffold867	est2genome	expressed_sequence_match	8602	20233	3627	-	.	ID=scaffold867:hit:1587072:3.2.0.41;Name=EL696009.1
scaffold867	est2genome	match_part	8602	8931	3627	-	.	ID=scaffold867:hsp:2339818:3.2.0.41;Parent=scaffold867:hit:1587072:3.2.0.41;Target=EL696009.1	406	735	+;Gap=M330
scaffold867	est2genome	expressed_sequence_match	8603	13629	3492	-	.	ID=scaffold867:hit:1587089:3.2.0.41;Name=GH625198.1
scaffold867	est2genome	match_part	8603	8931	3492	-	.	ID=scaffold867:hsp:2339883:3.2.0.41;Parent=scaffold867:hit:1587089:3.2.0.41;Target=GH625198.1	404	732	+;Gap=M329
scaffold867	est2genome	expressed_sequence_match	8608	13629	3467	-	.	ID=scaffold867:hit:1587070:3.2.0.41;Name=EL695640.1
scaffold867	est2genome	match_part	8608	8931	3467	-	.	ID=scaffold867:hsp:2339810:3.2.0.41;Parent=scaffold867:hit:1587070:3.2.0.41;Target=EL695640.1	404	727	+;Gap=M324
scaffold867	est2genome	expressed_sequence_match	8618	20247	3601	-	.	ID=scaffold867:hit:1587076:3.2.0.41;Name=EL609751.1
scaffold867	est2genome	match_part	8618	8931	3601	-	.	ID=scaffold867:hsp:2339838:3.2.0.41;Parent=scaffold867:hit:1587076:3.2.0.41;Target=EL609751.1	426	739	+;Gap=M314
scaffold867	est2genome	expressed_sequence_match	8619	20245	3611	-	.	ID=scaffold867:hit:1587093:3.2.0.41;Name=GH625197.1
scaffold867	est2genome	match_part	8619	8931	3611	-	.	ID=scaffold867:hsp:2339897:3.2.0.41;Parent=scaffold867:hit:1587093:3.2.0.41;Target=GH625197.1	418	730	+;Gap=M313
scaffold867	est2genome	expressed_sequence_match	8626	13629	3377	-	.	ID=scaffold867:hit:1587094:3.2.0.41;Name=EL696097.1
scaffold867	est2genome	match_part	8626	8931	3377	-	.	ID=scaffold867:hsp:2339901:3.2.0.41;Parent=scaffold867:hit:1587094:3.2.0.41;Target=EL696097.1	427	732	+;Gap=M306
scaffold867	est2genome	expressed_sequence_match	8629	20255	3604	-	.	ID=scaffold867:hit:1587073:3.2.0.41;Name=EL696234.1
scaffold867	est2genome	match_part	8629	8931	3604	-	.	ID=scaffold867:hsp:2339823:3.2.0.41;Parent=scaffold867:hit:1587073:3.2.0.41;Target=EL696234.1	436	738	+;Gap=M303
scaffold867	est2genome	expressed_sequence_match	8641	20237	3470	-	.	ID=scaffold867:hit:1587067:3.2.0.41;Name=GH625196.1
scaffold867	est2genome	expressed_sequence_match	8641	20245	3510	-	.	ID=scaffold867:hit:1587075:3.2.0.41;Name=EL696114.1
scaffold867	est2genome	match_part	8641	8931	3470	-	.	ID=scaffold867:hsp:2339796:3.2.0.41;Parent=scaffold867:hit:1587067:3.2.0.41;Target=GH625196.1	434	724	+;Gap=M291
scaffold867	est2genome	match_part	8641	8931	3510	-	.	ID=scaffold867:hsp:2339833:3.2.0.41;Parent=scaffold867:hit:1587075:3.2.0.41;Target=EL696114.1	441	731	+;Gap=M291
scaffold867	est2genome	expressed_sequence_match	8643	20247	3492	-	.	ID=scaffold867:hit:1587083:3.2.0.41;Name=GH625190.1
scaffold867	est2genome	match_part	8643	8931	3492	-	.	ID=scaffold867:hsp:2339863:3.2.0.41;Parent=scaffold867:hit:1587083:3.2.0.41;Target=GH625190.1	442	730	+;Gap=M289
scaffold867	est2genome	expressed_sequence_match	8647	20273	3611	-	.	ID=scaffold867:hit:1587085:3.2.0.41;Name=GH625189.1
scaffold867	est2genome	match_part	8647	8931	3611	-	.	ID=scaffold867:hsp:2339870:3.2.0.41;Parent=scaffold867:hit:1587085:3.2.0.41;Target=GH625189.1	446	730	+;Gap=M285
scaffold867	est2genome	expressed_sequence_match	8654	20279	3615	-	.	ID=scaffold867:hit:1587068:3.2.0.41;Name=GH625186.1
scaffold867	est2genome	match_part	8654	8931	3615	-	.	ID=scaffold867:hsp:2339801:3.2.0.41;Parent=scaffold867:hit:1587068:3.2.0.41;Target=GH625186.1	452	729	+;Gap=M278
scaffold867	est2genome	expressed_sequence_match	8674	20253	3385	-	.	ID=scaffold867:hit:1587081:3.2.0.41;Name=GH625191.1
scaffold867	est2genome	match_part	8674	8931	3385	-	.	ID=scaffold867:hsp:2339856:3.2.0.41;Parent=scaffold867:hit:1587081:3.2.0.41;Target=GH625191.1	426	683	+;Gap=M258
scaffold867	est2genome	expressed_sequence_match	8900	13357	1341	-	.	ID=scaffold867:hit:1587071:3.2.0.41;Name=JP353070.1
scaffold867	est2genome	match_part	8900	8931	1341	-	.	ID=scaffold867:hsp:2339813:3.2.0.41;Parent=scaffold867:hit:1587071:3.2.0.41;Target=JP353070.1	1	32	-;Gap=M32
scaffold867	est2genome	match_part	9060	9075	3454	-	.	ID=scaffold867:hsp:2339844:3.2.0.41;Parent=scaffold867:hit:1587078:3.2.0.41;Target=EL609070.1	9	24	+;Gap=M16
scaffold867	est2genome	match_part	9060	9084	3333	-	.	ID=scaffold867:hsp:2339864:3.2.0.41;Parent=scaffold867:hit:1587084:3.2.0.41;Target=EL696289.1	1	25	+;Gap=M25
scaffold867	est2genome	match_part	9060	9188	1341	-	.	ID=scaffold867:hsp:2339812:3.2.0.41;Parent=scaffold867:hit:1587071:3.2.0.41;Target=JP353070.1	33	161	-;Gap=M129
scaffold867	est2genome	match_part	9060	9188	3377	-	.	ID=scaffold867:hsp:2339900:3.2.0.41;Parent=scaffold867:hit:1587094:3.2.0.41;Target=EL696097.1	298	426	+;Gap=M129
scaffold867	est2genome	match_part	9060	9188	3385	-	.	ID=scaffold867:hsp:2339855:3.2.0.41;Parent=scaffold867:hit:1587081:3.2.0.41;Target=GH625191.1	297	425	+;Gap=M129
scaffold867	est2genome	match_part	9060	9188	3467	-	.	ID=scaffold867:hsp:2339809:3.2.0.41;Parent=scaffold867:hit:1587070:3.2.0.41;Target=EL695640.1	275	403	+;Gap=M129
scaffold867	est2genome	match_part	9060	9188	3470	-	.	ID=scaffold867:hsp:2339795:3.2.0.41;Parent=scaffold867:hit:1587067:3.2.0.41;Target=GH625196.1	305	433	+;Gap=M129
scaffold867	est2genome	match_part	9060	9188	3470	-	.	ID=scaffold867:hsp:2339891:3.2.0.41;Parent=scaffold867:hit:1587092:3.2.0.41;Target=EL609775.1	279	407	+;Gap=M129
scaffold867	est2genome	match_part	9060	9188	3492	-	.	ID=scaffold867:hsp:2339862:3.2.0.41;Parent=scaffold867:hit:1587083:3.2.0.41;Target=GH625190.1	313	441	+;Gap=M129
scaffold867	est2genome	match_part	9060	9188	3492	-	.	ID=scaffold867:hsp:2339882:3.2.0.41;Parent=scaffold867:hit:1587089:3.2.0.41;Target=GH625198.1	275	403	+;Gap=M129
scaffold867	est2genome	match_part	9060	9188	3500	-	.	ID=scaffold867:hsp:2339886:3.2.0.41;Parent=scaffold867:hit:1587090:3.2.0.41;Target=EL609836.1	279	407	+;Gap=M129
scaffold867	est2genome	match_part	9060	9188	3507	-	.	ID=scaffold867:hsp:2339878:3.2.0.41;Parent=scaffold867:hit:1587088:3.2.0.41;Target=EL696138.1	271	399	+;Gap=M129
scaffold867	est2genome	match_part	9060	9188	3510	-	.	ID=scaffold867:hsp:2339832:3.2.0.41;Parent=scaffold867:hit:1587075:3.2.0.41;Target=EL696114.1	312	440	+;Gap=M129
scaffold867	est2genome	match_part	9060	9188	3601	-	.	ID=scaffold867:hsp:2339837:3.2.0.41;Parent=scaffold867:hit:1587076:3.2.0.41;Target=EL609751.1	297	425	+;Gap=M129
scaffold867	est2genome	match_part	9060	9188	3604	-	.	ID=scaffold867:hsp:2339822:3.2.0.41;Parent=scaffold867:hit:1587073:3.2.0.41;Target=EL696234.1	307	435	+;Gap=M129
scaffold867	est2genome	match_part	9060	9188	3611	-	.	ID=scaffold867:hsp:2339869:3.2.0.41;Parent=scaffold867:hit:1587085:3.2.0.41;Target=GH625189.1	317	445	+;Gap=M129
scaffold867	est2genome	match_part	9060	9188	3611	-	.	ID=scaffold867:hsp:2339896:3.2.0.41;Parent=scaffold867:hit:1587093:3.2.0.41;Target=GH625197.1	289	417	+;Gap=M129
scaffold867	est2genome	match_part	9060	9188	3615	-	.	ID=scaffold867:hsp:2339800:3.2.0.41;Parent=scaffold867:hit:1587068:3.2.0.41;Target=GH625186.1	323	451	+;Gap=M129
scaffold867	est2genome	match_part	9060	9188	3627	-	.	ID=scaffold867:hsp:2339817:3.2.0.41;Parent=scaffold867:hit:1587072:3.2.0.41;Target=EL696009.1	277	405	+;Gap=M129
scaffold867	est2genome	match_part	9060	9188	3667	-	.	ID=scaffold867:hsp:2339874:3.2.0.41;Parent=scaffold867:hit:1587087:3.2.0.41;Target=EL696358.1	274	402	+;Gap=M129
scaffold867	est2genome	match_part	9060	9188	3703	-	.	ID=scaffold867:hsp:2339842:3.2.0.41;Parent=scaffold867:hit:1587077:3.2.0.41;Target=GH625193.1	295	423	+;Gap=M129
scaffold867	est2genome	match_part	9060	9188	3889	-	.	ID=scaffold867:hsp:2339850:3.2.0.41;Parent=scaffold867:hit:1587080:3.2.0.41;Target=EL696322.1	319	447	+;Gap=M129
scaffold867	est2genome	match_part	9060	9188	3909	-	.	ID=scaffold867:hsp:2339805:3.2.0.41;Parent=scaffold867:hit:1587069:3.2.0.41;Target=GH625195.1	279	407	+;Gap=M129
scaffold867	est2genome	match_part	9060	9188	3914	-	.	ID=scaffold867:hsp:2339827:3.2.0.41;Parent=scaffold867:hit:1587074:3.2.0.41;Target=GH625194.1	289	417	+;Gap=M129
scaffold867	est2genome	match_part	9060	9194	3448	-	.	ID=scaffold867:hsp:2339857:3.2.0.41;Parent=scaffold867:hit:1587082:3.2.0.41;Target=EL609228.1	32	164	+;Gap=M4	D2	M129
scaffold867	est2genome	match_part	13244	13357	1341	-	.	ID=scaffold867:hsp:2339811:3.2.0.41;Parent=scaffold867:hit:1587071:3.2.0.41;Target=JP353070.1	162	275	-;Gap=M114
scaffold867	est2genome	match_part	13244	13369	3377	-	.	ID=scaffold867:hsp:2339899:3.2.0.41;Parent=scaffold867:hit:1587094:3.2.0.41;Target=EL696097.1	172	297	+;Gap=M126
scaffold867	est2genome	match_part	13244	13369	3385	-	.	ID=scaffold867:hsp:2339854:3.2.0.41;Parent=scaffold867:hit:1587081:3.2.0.41;Target=GH625191.1	171	296	+;Gap=M126
scaffold867	est2genome	match_part	13244	13369	3467	-	.	ID=scaffold867:hsp:2339808:3.2.0.41;Parent=scaffold867:hit:1587070:3.2.0.41;Target=EL695640.1	149	274	+;Gap=M126
scaffold867	est2genome	match_part	13244	13369	3470	-	.	ID=scaffold867:hsp:2339794:3.2.0.41;Parent=scaffold867:hit:1587067:3.2.0.41;Target=GH625196.1	179	304	+;Gap=M126
scaffold867	est2genome	match_part	13244	13369	3470	-	.	ID=scaffold867:hsp:2339890:3.2.0.41;Parent=scaffold867:hit:1587092:3.2.0.41;Target=EL609775.1	153	278	+;Gap=M126
scaffold867	est2genome	match_part	13244	13369	3492	-	.	ID=scaffold867:hsp:2339861:3.2.0.41;Parent=scaffold867:hit:1587083:3.2.0.41;Target=GH625190.1	187	312	+;Gap=M126
scaffold867	est2genome	match_part	13244	13369	3492	-	.	ID=scaffold867:hsp:2339881:3.2.0.41;Parent=scaffold867:hit:1587089:3.2.0.41;Target=GH625198.1	149	274	+;Gap=M126
scaffold867	est2genome	match_part	13244	13369	3500	-	.	ID=scaffold867:hsp:2339885:3.2.0.41;Parent=scaffold867:hit:1587090:3.2.0.41;Target=EL609836.1	153	278	+;Gap=M126
scaffold867	est2genome	match_part	13244	13369	3507	-	.	ID=scaffold867:hsp:2339877:3.2.0.41;Parent=scaffold867:hit:1587088:3.2.0.41;Target=EL696138.1	145	270	+;Gap=M126
scaffold867	est2genome	match_part	13244	13369	3510	-	.	ID=scaffold867:hsp:2339831:3.2.0.41;Parent=scaffold867:hit:1587075:3.2.0.41;Target=EL696114.1	186	311	+;Gap=M126
scaffold867	est2genome	match_part	13244	13369	3601	-	.	ID=scaffold867:hsp:2339836:3.2.0.41;Parent=scaffold867:hit:1587076:3.2.0.41;Target=EL609751.1	171	296	+;Gap=M126
scaffold867	est2genome	match_part	13244	13369	3604	-	.	ID=scaffold867:hsp:2339821:3.2.0.41;Parent=scaffold867:hit:1587073:3.2.0.41;Target=EL696234.1	181	306	+;Gap=M126
scaffold867	est2genome	match_part	13244	13369	3611	-	.	ID=scaffold867:hsp:2339868:3.2.0.41;Parent=scaffold867:hit:1587085:3.2.0.41;Target=GH625189.1	191	316	+;Gap=M126
scaffold867	est2genome	match_part	13244	13369	3611	-	.	ID=scaffold867:hsp:2339895:3.2.0.41;Parent=scaffold867:hit:1587093:3.2.0.41;Target=GH625197.1	163	288	+;Gap=M126
scaffold867	est2genome	match_part	13244	13369	3615	-	.	ID=scaffold867:hsp:2339799:3.2.0.41;Parent=scaffold867:hit:1587068:3.2.0.41;Target=GH625186.1	197	322	+;Gap=M126
scaffold867	est2genome	match_part	13244	13369	3627	-	.	ID=scaffold867:hsp:2339816:3.2.0.41;Parent=scaffold867:hit:1587072:3.2.0.41;Target=EL696009.1	151	276	+;Gap=M126
scaffold867	est2genome	match_part	13244	13369	3667	-	.	ID=scaffold867:hsp:2339873:3.2.0.41;Parent=scaffold867:hit:1587087:3.2.0.41;Target=EL696358.1	148	273	+;Gap=M126
scaffold867	est2genome	match_part	13244	13369	3703	-	.	ID=scaffold867:hsp:2339841:3.2.0.41;Parent=scaffold867:hit:1587077:3.2.0.41;Target=GH625193.1	169	294	+;Gap=M126
scaffold867	est2genome	match_part	13244	13369	3889	-	.	ID=scaffold867:hsp:2339849:3.2.0.41;Parent=scaffold867:hit:1587080:3.2.0.41;Target=EL696322.1	193	318	+;Gap=M126
scaffold867	est2genome	match_part	13244	13369	3909	-	.	ID=scaffold867:hsp:2339804:3.2.0.41;Parent=scaffold867:hit:1587069:3.2.0.41;Target=GH625195.1	153	278	+;Gap=M126
scaffold867	est2genome	match_part	13244	13369	3914	-	.	ID=scaffold867:hsp:2339826:3.2.0.41;Parent=scaffold867:hit:1587074:3.2.0.41;Target=GH625194.1	163	288	+;Gap=M126
scaffold867	est2genome	match_part	13509	13628	3385	-	.	ID=scaffold867:hsp:2339853:3.2.0.41;Parent=scaffold867:hit:1587081:3.2.0.41;Target=GH625191.1	51	170	+;Gap=M120
scaffold867	est2genome	match_part	13509	13628	3470	-	.	ID=scaffold867:hsp:2339793:3.2.0.41;Parent=scaffold867:hit:1587067:3.2.0.41;Target=GH625196.1	59	178	+;Gap=M120
scaffold867	est2genome	match_part	13509	13628	3492	-	.	ID=scaffold867:hsp:2339860:3.2.0.41;Parent=scaffold867:hit:1587083:3.2.0.41;Target=GH625190.1	67	186	+;Gap=M120
scaffold867	est2genome	match_part	13509	13628	3510	-	.	ID=scaffold867:hsp:2339830:3.2.0.41;Parent=scaffold867:hit:1587075:3.2.0.41;Target=EL696114.1	66	185	+;Gap=M120
scaffold867	est2genome	match_part	13509	13628	3601	-	.	ID=scaffold867:hsp:2339835:3.2.0.41;Parent=scaffold867:hit:1587076:3.2.0.41;Target=EL609751.1	51	170	+;Gap=M120
scaffold867	est2genome	match_part	13509	13628	3604	-	.	ID=scaffold867:hsp:2339820:3.2.0.41;Parent=scaffold867:hit:1587073:3.2.0.41;Target=EL696234.1	61	180	+;Gap=M120
scaffold867	est2genome	match_part	13509	13628	3611	-	.	ID=scaffold867:hsp:2339867:3.2.0.41;Parent=scaffold867:hit:1587085:3.2.0.41;Target=GH625189.1	71	190	+;Gap=M120
scaffold867	est2genome	match_part	13509	13628	3611	-	.	ID=scaffold867:hsp:2339894:3.2.0.41;Parent=scaffold867:hit:1587093:3.2.0.41;Target=GH625197.1	43	162	+;Gap=M120
scaffold867	est2genome	match_part	13509	13628	3615	-	.	ID=scaffold867:hsp:2339798:3.2.0.41;Parent=scaffold867:hit:1587068:3.2.0.41;Target=GH625186.1	77	196	+;Gap=M120
scaffold867	est2genome	match_part	13509	13628	3627	-	.	ID=scaffold867:hsp:2339815:3.2.0.41;Parent=scaffold867:hit:1587072:3.2.0.41;Target=EL696009.1	31	150	+;Gap=M120
scaffold867	est2genome	match_part	13509	13628	3703	-	.	ID=scaffold867:hsp:2339840:3.2.0.41;Parent=scaffold867:hit:1587077:3.2.0.41;Target=GH625193.1	49	168	+;Gap=M120
scaffold867	est2genome	match_part	13509	13628	3889	-	.	ID=scaffold867:hsp:2339848:3.2.0.41;Parent=scaffold867:hit:1587080:3.2.0.41;Target=EL696322.1	73	192	+;Gap=M120
scaffold867	est2genome	match_part	13509	13628	3909	-	.	ID=scaffold867:hsp:2339803:3.2.0.41;Parent=scaffold867:hit:1587069:3.2.0.41;Target=GH625195.1	33	152	+;Gap=M120
scaffold867	est2genome	match_part	13509	13628	3914	-	.	ID=scaffold867:hsp:2339825:3.2.0.41;Parent=scaffold867:hit:1587074:3.2.0.41;Target=GH625194.1	43	162	+;Gap=M120
scaffold867	est2genome	match_part	13509	13629	3377	-	.	ID=scaffold867:hsp:2339898:3.2.0.41;Parent=scaffold867:hit:1587094:3.2.0.41;Target=EL696097.1	51	171	+;Gap=M121
scaffold867	est2genome	match_part	13509	13629	3467	-	.	ID=scaffold867:hsp:2339807:3.2.0.41;Parent=scaffold867:hit:1587070:3.2.0.41;Target=EL695640.1	28	148	+;Gap=M121
scaffold867	est2genome	match_part	13509	13629	3470	-	.	ID=scaffold867:hsp:2339889:3.2.0.41;Parent=scaffold867:hit:1587092:3.2.0.41;Target=EL609775.1	32	152	+;Gap=M121
scaffold867	est2genome	match_part	13509	13629	3492	-	.	ID=scaffold867:hsp:2339880:3.2.0.41;Parent=scaffold867:hit:1587089:3.2.0.41;Target=GH625198.1	28	148	+;Gap=M121
scaffold867	est2genome	match_part	13509	13629	3500	-	.	ID=scaffold867:hsp:2339884:3.2.0.41;Parent=scaffold867:hit:1587090:3.2.0.41;Target=EL609836.1	32	152	+;Gap=M121
scaffold867	est2genome	match_part	13509	13629	3507	-	.	ID=scaffold867:hsp:2339876:3.2.0.41;Parent=scaffold867:hit:1587088:3.2.0.41;Target=EL696138.1	24	144	+;Gap=M121
scaffold867	est2genome	match_part	13509	13629	3667	-	.	ID=scaffold867:hsp:2339872:3.2.0.41;Parent=scaffold867:hit:1587087:3.2.0.41;Target=EL696358.1	27	147	+;Gap=M121
scaffold867	est2genome	match_part	20204	20233	3627	-	.	ID=scaffold867:hsp:2339814:3.2.0.41;Parent=scaffold867:hit:1587072:3.2.0.41;Target=EL696009.1	1	30	+;Gap=M30
scaffold867	est2genome	match_part	20204	20235	3909	-	.	ID=scaffold867:hsp:2339802:3.2.0.41;Parent=scaffold867:hit:1587069:3.2.0.41;Target=GH625195.1	1	32	+;Gap=M32
scaffold867	est2genome	match_part	20204	20237	3470	-	.	ID=scaffold867:hsp:2339792:3.2.0.41;Parent=scaffold867:hit:1587067:3.2.0.41;Target=GH625196.1	25	58	+;Gap=M34
scaffold867	est2genome	match_part	20204	20245	3510	-	.	ID=scaffold867:hsp:2339829:3.2.0.41;Parent=scaffold867:hit:1587075:3.2.0.41;Target=EL696114.1	24	65	+;Gap=M42
scaffold867	est2genome	match_part	20204	20245	3611	-	.	ID=scaffold867:hsp:2339893:3.2.0.41;Parent=scaffold867:hit:1587093:3.2.0.41;Target=GH625197.1	1	42	+;Gap=M42
scaffold867	est2genome	match_part	20204	20245	3914	-	.	ID=scaffold867:hsp:2339824:3.2.0.41;Parent=scaffold867:hit:1587074:3.2.0.41;Target=GH625194.1	1	42	+;Gap=M42
scaffold867	est2genome	match_part	20204	20247	3492	-	.	ID=scaffold867:hsp:2339859:3.2.0.41;Parent=scaffold867:hit:1587083:3.2.0.41;Target=GH625190.1	23	66	+;Gap=M44
scaffold867	est2genome	match_part	20204	20247	3601	-	.	ID=scaffold867:hsp:2339834:3.2.0.41;Parent=scaffold867:hit:1587076:3.2.0.41;Target=EL609751.1	7	50	+;Gap=M44
scaffold867	est2genome	match_part	20204	20251	3703	-	.	ID=scaffold867:hsp:2339839:3.2.0.41;Parent=scaffold867:hit:1587077:3.2.0.41;Target=GH625193.1	1	48	+;Gap=M48
scaffold867	est2genome	match_part	20204	20253	3385	-	.	ID=scaffold867:hsp:2339852:3.2.0.41;Parent=scaffold867:hit:1587081:3.2.0.41;Target=GH625191.1	1	50	+;Gap=M50
scaffold867	est2genome	match_part	20204	20255	3604	-	.	ID=scaffold867:hsp:2339819:3.2.0.41;Parent=scaffold867:hit:1587073:3.2.0.41;Target=EL696234.1	9	60	+;Gap=M52
scaffold867	est2genome	match_part	20204	20273	3611	-	.	ID=scaffold867:hsp:2339866:3.2.0.41;Parent=scaffold867:hit:1587085:3.2.0.41;Target=GH625189.1	1	70	+;Gap=M70
scaffold867	est2genome	match_part	20204	20275	3889	-	.	ID=scaffold867:hsp:2339847:3.2.0.41;Parent=scaffold867:hit:1587080:3.2.0.41;Target=EL696322.1	1	72	+;Gap=M72
scaffold867	est2genome	match_part	20204	20279	3615	-	.	ID=scaffold867:hsp:2339797:3.2.0.41;Parent=scaffold867:hit:1587068:3.2.0.41;Target=GH625186.1	1	76	+;Gap=M76

# Genbank proteins

scaffold867	protein2genome	protein_match	8869	13631	606	-	.	ID=scaffold867:hit:1587949:3.10.0.41;Name=XP_027225677.1
scaffold867	protein2genome	match_part	13509	13631	606	-	.	ID=scaffold867:hsp:2341519:3.10.0.41;Parent=scaffold867:hit:1587949:3.10.0.41;Target=XP_027225677.1	1	41;Gap=M41
scaffold867	protein2genome	match_part	13244	13369	606	-	.	ID=scaffold867:hsp:2341520:3.10.0.41;Parent=scaffold867:hit:1587949:3.10.0.41;Target=XP_027225677.1	42	83;Gap=M42
scaffold867	protein2genome	match_part	9060	9188	606	-	.	ID=scaffold867:hsp:2341521:3.10.0.41;Parent=scaffold867:hit:1587949:3.10.0.41;Target=XP_027225677.1	84	126;Gap=M43
scaffold867	protein2genome	match_part	8869	8931	606	-	.	ID=scaffold867:hsp:2341522:3.10.0.41;Parent=scaffold867:hit:1587949:3.10.0.41;Target=XP_027225677.1	127	147;Gap=M21
scaffold867	protein2genome	protein_match	8866	13366	465	-	.	ID=scaffold867:hit:1587950:3.10.0.41;Name=KAG0712934.1
scaffold867	protein2genome	match_part	13244	13366	465	-	.	ID=scaffold867:hsp:2341523:3.10.0.41;Parent=scaffold867:hit:1587950:3.10.0.41;Target=KAG0712934.1	12	51;Gap=D1	M40
scaffold867	protein2genome	match_part	9060	9188	465	-	.	ID=scaffold867:hsp:2341524:3.10.0.41;Parent=scaffold867:hit:1587950:3.10.0.41;Target=KAG0712934.1	52	94;Gap=M43
scaffold867	protein2genome	match_part	8866	8931	465	-	.	ID=scaffold867:hsp:2341525:3.10.0.41;Parent=scaffold867:hit:1587950:3.10.0.41;Target=KAG0712934.1	95	116;Gap=M22
scaffold867	protein2genome	protein_match	8869	13631	448	-	.	ID=scaffold867:hit:1587951:3.10.0.41;Name=JAL47363.1
scaffold867	protein2genome	match_part	13509	13631	448	-	.	ID=scaffold867:hsp:2341526:3.10.0.41;Parent=scaffold867:hit:1587951:3.10.0.41;Target=JAL47363.1	1	41;Gap=M41
scaffold867	protein2genome	match_part	13244	13369	448	-	.	ID=scaffold867:hsp:2341527:3.10.0.41;Parent=scaffold867:hit:1587951:3.10.0.41;Target=JAL47363.1	42	85;Gap=M27	I2	M15
scaffold867	protein2genome	match_part	9060	9185	448	-	.	ID=scaffold867:hsp:2341528:3.10.0.41;Parent=scaffold867:hit:1587951:3.10.0.41;Target=JAL47363.1	86	127;Gap=M42
scaffold867	protein2genome	match_part	8869	8931	448	-	.	ID=scaffold867:hsp:2341529:3.10.0.41;Parent=scaffold867:hit:1587951:3.10.0.41;Target=JAL47363.1	128	148;Gap=M21
scaffold867	protein2genome	protein_match	9054	13628	442	-	.	ID=scaffold867:hit:1587952:3.10.0.41;Name=CAD7245806.1
scaffold867	protein2genome	match_part	13509	13628	442	-	.	ID=scaffold867:hsp:2341530:3.10.0.41;Parent=scaffold867:hit:1587952:3.10.0.41;Target=CAD7245806.1	3	42;Gap=M40
scaffold867	protein2genome	match_part	13244	13369	442	-	.	ID=scaffold867:hsp:2341531:3.10.0.41;Parent=scaffold867:hit:1587952:3.10.0.41;Target=CAD7245806.1	43	84;Gap=M42
scaffold867	protein2genome	match_part	9054	9188	442	-	.	ID=scaffold867:hsp:2341532:3.10.0.41;Parent=scaffold867:hit:1587952:3.10.0.41;Target=CAD7245806.1	85	129;Gap=M45
scaffold867	protein2genome	protein_match	9054	13631	397	-	.	ID=scaffold867:hit:1587953:3.10.0.41;Name=XP_037072364.1
scaffold867	protein2genome	match_part	13509	13631	397	-	.	ID=scaffold867:hsp:2341533:3.10.0.41;Parent=scaffold867:hit:1587953:3.10.0.41;Target=XP_037072364.1	1	41;Gap=M41
scaffold867	protein2genome	match_part	13244	13369	397	-	.	ID=scaffold867:hsp:2341534:3.10.0.41;Parent=scaffold867:hit:1587953:3.10.0.41;Target=XP_037072364.1	42	83;Gap=M42
scaffold867	protein2genome	match_part	9054	9188	397	-	.	ID=scaffold867:hsp:2341535:3.10.0.41;Parent=scaffold867:hit:1587953:3.10.0.41;Target=XP_037072364.1	84	128;Gap=M45
scaffold867	protein2genome	protein_match	9054	13631	391	-	.	ID=scaffold867:hit:1587954:3.10.0.41;Name=ACS94981.1
scaffold867	protein2genome	match_part	13509	13631	391	-	.	ID=scaffold867:hsp:2341536:3.10.0.41;Parent=scaffold867:hit:1587954:3.10.0.41;Target=ACS94981.1	1	41;Gap=M41
scaffold867	protein2genome	match_part	13244	13369	391	-	.	ID=scaffold867:hsp:2341537:3.10.0.41;Parent=scaffold867:hit:1587954:3.10.0.41;Target=ACS94981.1	42	85;Gap=M24	I2	M18
scaffold867	protein2genome	match_part	9054	9185	391	-	.	ID=scaffold867:hsp:2341538:3.10.0.41;Parent=scaffold867:hit:1587954:3.10.0.41;Target=ACS94981.1	86	129;Gap=M44
scaffold867	protein2genome	protein_match	9054	13631	397	-	.	ID=scaffold867:hit:1587955:3.10.0.41;Name=ABQ41278.1
scaffold867	protein2genome	match_part	13509	13631	397	-	.	ID=scaffold867:hsp:2341539:3.10.0.41;Parent=scaffold867:hit:1587955:3.10.0.41;Target=ABQ41278.1	1	41;Gap=M41
scaffold867	protein2genome	match_part	13244	13369	397	-	.	ID=scaffold867:hsp:2341540:3.10.0.41;Parent=scaffold867:hit:1587955:3.10.0.41;Target=ABQ41278.1	42	85;Gap=M24	I2	M18
scaffold867	protein2genome	match_part	9054	9185	397	-	.	ID=scaffold867:hsp:2341541:3.10.0.41;Parent=scaffold867:hit:1587955:3.10.0.41;Target=ABQ41278.1	86	129;Gap=M44
scaffold867	protein2genome	protein_match	8869	13631	606	-	.	ID=scaffold867:hit:1587956:3.10.0.41;Name=XP_037779118.1
scaffold867	protein2genome	match_part	13509	13631	606	-	.	ID=scaffold867:hsp:2341542:3.10.0.41;Parent=scaffold867:hit:1587956:3.10.0.41;Target=XP_037779118.1	1	41;Gap=M41
scaffold867	protein2genome	match_part	13244	13369	606	-	.	ID=scaffold867:hsp:2341543:3.10.0.41;Parent=scaffold867:hit:1587956:3.10.0.41;Target=XP_037779118.1	42	83;Gap=M42
scaffold867	protein2genome	match_part	9060	9188	606	-	.	ID=scaffold867:hsp:2341544:3.10.0.41;Parent=scaffold867:hit:1587956:3.10.0.41;Target=XP_037779118.1	84	126;Gap=M43
scaffold867	protein2genome	match_part	8869	8931	606	-	.	ID=scaffold867:hsp:2341545:3.10.0.41;Parent=scaffold867:hit:1587956:3.10.0.41;Target=XP_037779118.1	127	147;Gap=M21
scaffold867	protein2genome	protein_match	8866	13631	518	-	.	ID=scaffold867:hit:1587957:3.10.0.41;Name=KAF2355672.1
scaffold867	protein2genome	match_part	13509	13631	518	-	.	ID=scaffold867:hsp:2341546:3.10.0.41;Parent=scaffold867:hit:1587957:3.10.0.41;Target=KAF2355672.1	1	41;Gap=M41
scaffold867	protein2genome	match_part	13244	13369	518	-	.	ID=scaffold867:hsp:2341547:3.10.0.41;Parent=scaffold867:hit:1587957:3.10.0.41;Target=KAF2355672.1	42	82;Gap=D1	M41
scaffold867	protein2genome	match_part	9060	9188	518	-	.	ID=scaffold867:hsp:2341548:3.10.0.41;Parent=scaffold867:hit:1587957:3.10.0.41;Target=KAF2355672.1	83	125;Gap=M43
scaffold867	protein2genome	match_part	8866	8931	518	-	.	ID=scaffold867:hsp:2341549:3.10.0.41;Parent=scaffold867:hit:1587957:3.10.0.41;Target=KAF2355672.1	126	147;Gap=M22
scaffold867	protein2genome	protein_match	8869	13631	448	-	.	ID=scaffold867:hit:1587958:3.10.0.41;Name=EFX71219.1
scaffold867	protein2genome	match_part	13509	13631	448	-	.	ID=scaffold867:hsp:2341550:3.10.0.41;Parent=scaffold867:hit:1587958:3.10.0.41;Target=EFX71219.1	1	41;Gap=M41
scaffold867	protein2genome	match_part	13244	13369	448	-	.	ID=scaffold867:hsp:2341551:3.10.0.41;Parent=scaffold867:hit:1587958:3.10.0.41;Target=EFX71219.1	42	85;Gap=M27	I2	M15
scaffold867	protein2genome	match_part	9060	9185	448	-	.	ID=scaffold867:hsp:2341552:3.10.0.41;Parent=scaffold867:hit:1587958:3.10.0.41;Target=EFX71219.1	86	127;Gap=M42
scaffold867	protein2genome	match_part	8869	8931	448	-	.	ID=scaffold867:hsp:2341553:3.10.0.41;Parent=scaffold867:hit:1587958:3.10.0.41;Target=EFX71219.1	128	148;Gap=M21
scaffold867	protein2genome	protein_match	8869	13315	336	-	.	ID=scaffold867:hit:1587959:3.10.0.41;Name=QBH73066.1
scaffold867	protein2genome	match_part	13244	13315	336	-	.	ID=scaffold867:hsp:2341554:3.10.0.41;Parent=scaffold867:hit:1587959:3.10.0.41;Target=QBH73066.1	63	86;Gap=M24
scaffold867	protein2genome	match_part	9060	9188	336	-	.	ID=scaffold867:hsp:2341555:3.10.0.41;Parent=scaffold867:hit:1587959:3.10.0.41;Target=QBH73066.1	87	129;Gap=M43
scaffold867	protein2genome	match_part	8869	8931	336	-	.	ID=scaffold867:hsp:2341556:3.10.0.41;Parent=scaffold867:hit:1587959:3.10.0.41;Target=QBH73066.1	130	150;Gap=M21
scaffold867	protein2genome	protein_match	9054	13631	423	-	.	ID=scaffold867:hit:1587960:3.10.0.41;Name=ADD38082.1
scaffold867	protein2genome	match_part	13509	13631	423	-	.	ID=scaffold867:hsp:2341557:3.10.0.41;Parent=scaffold867:hit:1587960:3.10.0.41;Target=ADD38082.1	1	41;Gap=M41
scaffold867	protein2genome	match_part	13244	13369	423	-	.	ID=scaffold867:hsp:2341558:3.10.0.41;Parent=scaffold867:hit:1587960:3.10.0.41;Target=ADD38082.1	42	83;Gap=M42
scaffold867	protein2genome	match_part	9054	9188	423	-	.	ID=scaffold867:hsp:2341559:3.10.0.41;Parent=scaffold867:hit:1587960:3.10.0.41;Target=ADD38082.1	84	128;Gap=M45
scaffold867	protein2genome	protein_match	8872	13580	407	-	.	ID=scaffold867:hit:1587961:3.10.0.41;Name=JAJ21651.1
scaffold867	protein2genome	match_part	13509	13580	407	-	.	ID=scaffold867:hsp:2341560:3.10.0.41;Parent=scaffold867:hit:1587961:3.10.0.41;Target=JAJ21651.1	4	27;Gap=M24
scaffold867	protein2genome	match_part	13244	13369	407	-	.	ID=scaffold867:hsp:2341561:3.10.0.41;Parent=scaffold867:hit:1587961:3.10.0.41;Target=JAJ21651.1	28	71;Gap=M27	I2	M15
scaffold867	protein2genome	match_part	9060	9185	407	-	.	ID=scaffold867:hsp:2341562:3.10.0.41;Parent=scaffold867:hit:1587961:3.10.0.41;Target=JAJ21651.1	72	113;Gap=M42
scaffold867	protein2genome	match_part	8872	8931	407	-	.	ID=scaffold867:hsp:2341563:3.10.0.41;Parent=scaffold867:hit:1587961:3.10.0.41;Target=JAJ21651.1	114	133;Gap=M20
scaffold867	protein2genome	protein_match	8869	13631	519	-	.	ID=scaffold867:hit:1587962:3.10.0.41;Name=KAA0187539.1
scaffold867	protein2genome	match_part	13509	13631	519	-	.	ID=scaffold867:hsp:2341564:3.10.0.41;Parent=scaffold867:hit:1587962:3.10.0.41;Target=KAA0187539.1	1	41;Gap=M41
scaffold867	protein2genome	match_part	13220	13369	519	-	.	ID=scaffold867:hsp:2341565:3.10.0.41;Parent=scaffold867:hit:1587962:3.10.0.41;Target=KAA0187539.1	42	91;Gap=M50
scaffold867	protein2genome	match_part	9060	9188	519	-	.	ID=scaffold867:hsp:2341566:3.10.0.41;Parent=scaffold867:hit:1587962:3.10.0.41;Target=KAA0187539.1	92	134;Gap=M43
scaffold867	protein2genome	match_part	8869	8931	519	-	.	ID=scaffold867:hsp:2341567:3.10.0.41;Parent=scaffold867:hit:1587962:3.10.0.41;Target=KAA0187539.1	135	155;Gap=M21
scaffold867	protein2genome	protein_match	13247	13631	220	-	.	ID=scaffold867:hit:1587963:3.10.0.41;Name=JAL78902.1
scaffold867	protein2genome	match_part	13509	13631	220	-	.	ID=scaffold867:hsp:2341568:3.10.0.41;Parent=scaffold867:hit:1587963:3.10.0.41;Target=JAL78902.1	1	41;Gap=M41
scaffold867	protein2genome	match_part	13247	13369	220	-	.	ID=scaffold867:hsp:2341569:3.10.0.41;Parent=scaffold867:hit:1587963:3.10.0.41;Target=JAL78902.1	42	84;Gap=M26	I2	M15
scaffold867	protein2genome	protein_match	8869	13372	400	-	.	ID=scaffold867:hit:1587964:3.10.0.41;Name=ADD38422.1
scaffold867	protein2genome	match_part	13244	13372	400	-	.	ID=scaffold867:hsp:2341570:3.10.0.41;Parent=scaffold867:hit:1587964:3.10.0.41;Target=ADD38422.1	41	83;Gap=M43
scaffold867	protein2genome	match_part	9060	9188	400	-	.	ID=scaffold867:hsp:2341571:3.10.0.41;Parent=scaffold867:hit:1587964:3.10.0.41;Target=ADD38422.1	84	126;Gap=M43
scaffold867	protein2genome	match_part	8869	8931	400	-	.	ID=scaffold867:hsp:2341572:3.10.0.41;Parent=scaffold867:hit:1587964:3.10.0.41;Target=ADD38422.1	127	147;Gap=M21
scaffold867	protein2genome	protein_match	9054	13372	316	-	.	ID=scaffold867:hit:1587965:3.10.0.41;Name=CAD7224455.1
scaffold867	protein2genome	match_part	13244	13372	316	-	.	ID=scaffold867:hsp:2341573:3.10.0.41;Parent=scaffold867:hit:1587965:3.10.0.41;Target=CAD7224455.1	41	83;Gap=M43
scaffold867	protein2genome	match_part	9054	9188	316	-	.	ID=scaffold867:hsp:2341574:3.10.0.41;Parent=scaffold867:hit:1587965:3.10.0.41;Target=CAD7224455.1	84	128;Gap=M45
scaffold867	protein2genome	protein_match	9054	13631	373	-	.	ID=scaffold867:hit:1587966:3.10.0.41;Name=JAJ05800.1
scaffold867	protein2genome	match_part	13509	13631	373	-	.	ID=scaffold867:hsp:2341575:3.10.0.41;Parent=scaffold867:hit:1587966:3.10.0.41;Target=JAJ05800.1	1	41;Gap=M41
scaffold867	protein2genome	match_part	13244	13369	373	-	.	ID=scaffold867:hsp:2341576:3.10.0.41;Parent=scaffold867:hit:1587966:3.10.0.41;Target=JAJ05800.1	42	85;Gap=M27	I2	M15
scaffold867	protein2genome	match_part	9054	9185	373	-	.	ID=scaffold867:hsp:2341577:3.10.0.41;Parent=scaffold867:hit:1587966:3.10.0.41;Target=JAJ05800.1	86	129;Gap=M44
scaffold867	protein2genome	protein_match	8869	13372	400	-	.	ID=scaffold867:hit:1587967:3.10.0.41;Name=ACO12765.1
scaffold867	protein2genome	match_part	13244	13372	400	-	.	ID=scaffold867:hsp:2341578:3.10.0.41;Parent=scaffold867:hit:1587967:3.10.0.41;Target=ACO12765.1	41	83;Gap=M43
scaffold867	protein2genome	match_part	9060	9188	400	-	.	ID=scaffold867:hsp:2341579:3.10.0.41;Parent=scaffold867:hit:1587967:3.10.0.41;Target=ACO12765.1	84	126;Gap=M43
scaffold867	protein2genome	match_part	8869	8931	400	-	.	ID=scaffold867:hsp:2341580:3.10.0.41;Parent=scaffold867:hit:1587967:3.10.0.41;Target=ACO12765.1	127	147;Gap=M21
scaffold867	protein2genome	protein_match	9054	13631	404	-	.	ID=scaffold867:hit:1587968:3.10.0.41;Name=JAN92232.1
scaffold867	protein2genome	match_part	13509	13631	404	-	.	ID=scaffold867:hsp:2341581:3.10.0.41;Parent=scaffold867:hit:1587968:3.10.0.41;Target=JAN92232.1	1	41;Gap=M41
scaffold867	protein2genome	match_part	13244	13369	404	-	.	ID=scaffold867:hsp:2341582:3.10.0.41;Parent=scaffold867:hit:1587968:3.10.0.41;Target=JAN92232.1	42	83;Gap=M42
scaffold867	protein2genome	match_part	9054	9188	404	-	.	ID=scaffold867:hsp:2341583:3.10.0.41;Parent=scaffold867:hit:1587968:3.10.0.41;Target=JAN92232.1	84	128;Gap=M45
scaffold867	protein2genome	protein_match	8869	13631	487	-	.	ID=scaffold867:hit:1587969:3.10.0.41;Name=TRY71912.1
scaffold867	protein2genome	match_part	13509	13631	487	-	.	ID=scaffold867:hsp:2341584:3.10.0.41;Parent=scaffold867:hit:1587969:3.10.0.41;Target=TRY71912.1	1	41;Gap=M41
scaffold867	protein2genome	match_part	13244	13369	487	-	.	ID=scaffold867:hsp:2341585:3.10.0.41;Parent=scaffold867:hit:1587969:3.10.0.41;Target=TRY71912.1	42	83;Gap=M42
scaffold867	protein2genome	match_part	9060	9188	487	-	.	ID=scaffold867:hsp:2341586:3.10.0.41;Parent=scaffold867:hit:1587969:3.10.0.41;Target=TRY71912.1	84	126;Gap=M43
scaffold867	protein2genome	match_part	8869	8931	487	-	.	ID=scaffold867:hsp:2341587:3.10.0.41;Parent=scaffold867:hit:1587969:3.10.0.41;Target=TRY71912.1	127	147;Gap=M21
scaffold867	protein2genome	protein_match	8869	13562	379	-	.	ID=scaffold867:hit:1587970:3.10.0.41;Name=JAJ43699.1
scaffold867	protein2genome	match_part	13509	13562	379	-	.	ID=scaffold867:hsp:2341588:3.10.0.41;Parent=scaffold867:hit:1587970:3.10.0.41;Target=JAJ43699.1	7	24;Gap=M18
scaffold867	protein2genome	match_part	13244	13369	379	-	.	ID=scaffold867:hsp:2341589:3.10.0.41;Parent=scaffold867:hit:1587970:3.10.0.41;Target=JAJ43699.1	25	68;Gap=M27	I2	M15
scaffold867	protein2genome	match_part	9060	9185	379	-	.	ID=scaffold867:hsp:2341590:3.10.0.41;Parent=scaffold867:hit:1587970:3.10.0.41;Target=JAJ43699.1	69	110;Gap=M42
scaffold867	protein2genome	match_part	8869	8931	379	-	.	ID=scaffold867:hsp:2341591:3.10.0.41;Parent=scaffold867:hit:1587970:3.10.0.41;Target=JAJ43699.1	111	131;Gap=M21
scaffold867	protein2genome	protein_match	9054	13366	338	-	.	ID=scaffold867:hit:1587971:3.10.0.41;Name=CAD7276455.1
scaffold867	protein2genome	match_part	13244	13366	338	-	.	ID=scaffold867:hsp:2341592:3.10.0.41;Parent=scaffold867:hit:1587971:3.10.0.41;Target=CAD7276455.1	43	83;Gap=M41
scaffold867	protein2genome	match_part	9054	9188	338	-	.	ID=scaffold867:hsp:2341593:3.10.0.41;Parent=scaffold867:hit:1587971:3.10.0.41;Target=CAD7276455.1	84	128;Gap=M45
scaffold867	protein2genome	protein_match	9054	13631	398	-	.	ID=scaffold867:hit:1587972:3.10.0.41;Name=ACA62957.1
scaffold867	protein2genome	match_part	13509	13631	398	-	.	ID=scaffold867:hsp:2341594:3.10.0.41;Parent=scaffold867:hit:1587972:3.10.0.41;Target=ACA62957.1	1	41;Gap=M41
scaffold867	protein2genome	match_part	13244	13369	398	-	.	ID=scaffold867:hsp:2341595:3.10.0.41;Parent=scaffold867:hit:1587972:3.10.0.41;Target=ACA62957.1	42	85;Gap=M24	I2	M18
scaffold867	protein2genome	match_part	9054	9185	398	-	.	ID=scaffold867:hsp:2341596:3.10.0.41;Parent=scaffold867:hit:1587972:3.10.0.41;Target=ACA62957.1	86	129;Gap=M44
scaffold867	protein2genome	protein_match	9054	13631	419	-	.	ID=scaffold867:hit:1587973:3.10.0.41;Name=CAD7230114.1
scaffold867	protein2genome	match_part	13509	13631	419	-	.	ID=scaffold867:hsp:2341597:3.10.0.41;Parent=scaffold867:hit:1587973:3.10.0.41;Target=CAD7230114.1	1	41;Gap=M41
scaffold867	protein2genome	match_part	13244	13369	419	-	.	ID=scaffold867:hsp:2341598:3.10.0.41;Parent=scaffold867:hit:1587973:3.10.0.41;Target=CAD7230114.1	42	83;Gap=M42
scaffold867	protein2genome	match_part	9054	9188	419	-	.	ID=scaffold867:hsp:2341599:3.10.0.41;Parent=scaffold867:hit:1587973:3.10.0.41;Target=CAD7230114.1	84	128;Gap=M45
scaffold867	protein2genome	protein_match	9054	13631	419	-	.	ID=scaffold867:hit:1587974:3.10.0.41;Name=ACO10960.1
scaffold867	protein2genome	match_part	13509	13631	419	-	.	ID=scaffold867:hsp:2341600:3.10.0.41;Parent=scaffold867:hit:1587974:3.10.0.41;Target=ACO10960.1	1	41;Gap=M41
scaffold867	protein2genome	match_part	13244	13369	419	-	.	ID=scaffold867:hsp:2341601:3.10.0.41;Parent=scaffold867:hit:1587974:3.10.0.41;Target=ACO10960.1	42	83;Gap=M42
scaffold867	protein2genome	match_part	9054	9188	419	-	.	ID=scaffold867:hsp:2341602:3.10.0.41;Parent=scaffold867:hit:1587974:3.10.0.41;Target=ACO10960.1	84	128;Gap=M45
scaffold867	protein2genome	protein_match	9054	9164	150	-	.	ID=scaffold867:hit:1587975:3.10.0.41;Name=JAM25450.1
scaffold867	protein2genome	match_part	9054	9164	150	-	.	ID=scaffold867:hsp:2341603:3.10.0.41;Parent=scaffold867:hit:1587975:3.10.0.41;Target=JAM25450.1	1	37;Gap=M37
scaffold867	protein2genome	protein_match	13211	13387	113	-	.	ID=scaffold867:hit:1587976:3.10.0.41;Name=JAJ16048.1
scaffold867	protein2genome	match_part	13211	13387	113	-	.	ID=scaffold867:hsp:2341604:3.10.0.41;Parent=scaffold867:hit:1587976:3.10.0.41;Target=JAJ16048.1	17	77;Gap=M38	I2	M21
scaffold867	protein2genome	protein_match	8896	13631	529	-	.	ID=scaffold867:hit:1587977:3.10.0.41;Name=RXG55572.1
scaffold867	protein2genome	match_part	13509	13631	529	-	.	ID=scaffold867:hsp:2341605:3.10.0.41;Parent=scaffold867:hit:1587977:3.10.0.41;Target=RXG55572.1	1	41;Gap=M41
scaffold867	protein2genome	match_part	13244	13369	529	-	.	ID=scaffold867:hsp:2341606:3.10.0.41;Parent=scaffold867:hit:1587977:3.10.0.41;Target=RXG55572.1	42	82;Gap=D1	M41
scaffold867	protein2genome	match_part	9060	9188	529	-	.	ID=scaffold867:hsp:2341607:3.10.0.41;Parent=scaffold867:hit:1587977:3.10.0.41;Target=RXG55572.1	83	125;Gap=M43
scaffold867	protein2genome	match_part	8896	8931	529	-	.	ID=scaffold867:hsp:2341608:3.10.0.41;Parent=scaffold867:hit:1587977:3.10.0.41;Target=RXG55572.1	126	137;Gap=M12
scaffold867	protein2genome	protein_match	8869	13586	415	-	.	ID=scaffold867:hit:1587978:3.10.0.41;Name=JAK05657.1
scaffold867	protein2genome	match_part	13509	13586	415	-	.	ID=scaffold867:hsp:2341609:3.10.0.41;Parent=scaffold867:hit:1587978:3.10.0.41;Target=JAK05657.1	20	45;Gap=M26
scaffold867	protein2genome	match_part	13244	13369	415	-	.	ID=scaffold867:hsp:2341610:3.10.0.41;Parent=scaffold867:hit:1587978:3.10.0.41;Target=JAK05657.1	46	89;Gap=M27	I2	M15
scaffold867	protein2genome	match_part	9060	9185	415	-	.	ID=scaffold867:hsp:2341611:3.10.0.41;Parent=scaffold867:hit:1587978:3.10.0.41;Target=JAK05657.1	90	131;Gap=M42
scaffold867	protein2genome	match_part	8869	8931	415	-	.	ID=scaffold867:hsp:2341612:3.10.0.41;Parent=scaffold867:hit:1587978:3.10.0.41;Target=JAK05657.1	132	152;Gap=M21
scaffold867	protein2genome	protein_match	8869	13631	438	-	.	ID=scaffold867:hit:1587979:3.10.0.41;Name=KZS16232.1
scaffold867	protein2genome	match_part	13509	13631	438	-	.	ID=scaffold867:hsp:2341613:3.10.0.41;Parent=scaffold867:hit:1587979:3.10.0.41;Target=KZS16232.1	24	64;Gap=M41
scaffold867	protein2genome	match_part	13244	13369	438	-	.	ID=scaffold867:hsp:2341614:3.10.0.41;Parent=scaffold867:hit:1587979:3.10.0.41;Target=KZS16232.1	65	108;Gap=M27	I2	M15
scaffold867	protein2genome	match_part	9060	9185	438	-	.	ID=scaffold867:hsp:2341615:3.10.0.41;Parent=scaffold867:hit:1587979:3.10.0.41;Target=KZS16232.1	109	150;Gap=M42
scaffold867	protein2genome	match_part	8869	8931	438	-	.	ID=scaffold867:hsp:2341616:3.10.0.41;Parent=scaffold867:hit:1587979:3.10.0.41;Target=KZS16232.1	151	171;Gap=M21
scaffold867	protein2genome	protein_match	9054	13631	430	-	.	ID=scaffold867:hit:1587980:3.10.0.41;Name=ACO14623.1
scaffold867	protein2genome	match_part	13509	13631	430	-	.	ID=scaffold867:hsp:2341617:3.10.0.41;Parent=scaffold867:hit:1587980:3.10.0.41;Target=ACO14623.1	1	41;Gap=M41
scaffold867	protein2genome	match_part	13244	13369	430	-	.	ID=scaffold867:hsp:2341618:3.10.0.41;Parent=scaffold867:hit:1587980:3.10.0.41;Target=ACO14623.1	42	83;Gap=M42
scaffold867	protein2genome	match_part	9054	9188	430	-	.	ID=scaffold867:hsp:2341619:3.10.0.41;Parent=scaffold867:hit:1587980:3.10.0.41;Target=ACO14623.1	84	128;Gap=M45
scaffold867	protein2genome	protein_match	9054	13631	413	-	.	ID=scaffold867:hit:1587981:3.10.0.41;Name=ACO12873.1
scaffold867	protein2genome	match_part	13509	13631	413	-	.	ID=scaffold867:hsp:2341620:3.10.0.41;Parent=scaffold867:hit:1587981:3.10.0.41;Target=ACO12873.1	1	41;Gap=M41
scaffold867	protein2genome	match_part	13244	13369	413	-	.	ID=scaffold867:hsp:2341621:3.10.0.41;Parent=scaffold867:hit:1587981:3.10.0.41;Target=ACO12873.1	42	83;Gap=M42
scaffold867	protein2genome	match_part	9054	9188	413	-	.	ID=scaffold867:hsp:2341622:3.10.0.41;Parent=scaffold867:hit:1587981:3.10.0.41;Target=ACO12873.1	84	128;Gap=M45
scaffold867	protein2genome	protein_match	9054	13631	412	-	.	ID=scaffold867:hit:1587982:3.10.0.41;Name=XP_023331938.1
scaffold867	protein2genome	match_part	13509	13631	412	-	.	ID=scaffold867:hsp:2341623:3.10.0.41;Parent=scaffold867:hit:1587982:3.10.0.41;Target=XP_023331938.1	1	41;Gap=M41
scaffold867	protein2genome	match_part	13244	13369	412	-	.	ID=scaffold867:hsp:2341624:3.10.0.41;Parent=scaffold867:hit:1587982:3.10.0.41;Target=XP_023331938.1	42	83;Gap=M42
scaffold867	protein2genome	match_part	9054	9188	412	-	.	ID=scaffold867:hsp:2341625:3.10.0.41;Parent=scaffold867:hit:1587982:3.10.0.41;Target=XP_023331938.1	84	128;Gap=M45
scaffold867	protein2genome	protein_match	8866	13631	527	-	.	ID=scaffold867:hit:1587983:3.10.0.41;Name=XP_018009767.1
scaffold867	protein2genome	match_part	13509	13631	527	-	.	ID=scaffold867:hsp:2341626:3.10.0.41;Parent=scaffold867:hit:1587983:3.10.0.41;Target=XP_018009767.1	1	41;Gap=M41
scaffold867	protein2genome	match_part	13244	13369	527	-	.	ID=scaffold867:hsp:2341627:3.10.0.41;Parent=scaffold867:hit:1587983:3.10.0.41;Target=XP_018009767.1	42	82;Gap=D1	M41
scaffold867	protein2genome	match_part	9060	9188	527	-	.	ID=scaffold867:hsp:2341628:3.10.0.41;Parent=scaffold867:hit:1587983:3.10.0.41;Target=XP_018009767.1	83	125;Gap=M43
scaffold867	protein2genome	match_part	8866	8931	527	-	.	ID=scaffold867:hsp:2341629:3.10.0.41;Parent=scaffold867:hit:1587983:3.10.0.41;Target=XP_018009767.1	126	147;Gap=M22
scaffold867	protein2genome	protein_match	8866	13631	570	-	.	ID=scaffold867:hit:1587984:3.10.0.41;Name=KAB7502519.1
scaffold867	protein2genome	match_part	13509	13631	570	-	.	ID=scaffold867:hsp:2341630:3.10.0.41;Parent=scaffold867:hit:1587984:3.10.0.41;Target=KAB7502519.1	3	43;Gap=M41
scaffold867	protein2genome	match_part	13244	13369	570	-	.	ID=scaffold867:hsp:2341631:3.10.0.41;Parent=scaffold867:hit:1587984:3.10.0.41;Target=KAB7502519.1	44	84;Gap=D1	M41
scaffold867	protein2genome	match_part	9060	9188	570	-	.	ID=scaffold867:hsp:2341632:3.10.0.41;Parent=scaffold867:hit:1587984:3.10.0.41;Target=KAB7502519.1	85	127;Gap=M43
scaffold867	protein2genome	match_part	8866	8931	570	-	.	ID=scaffold867:hsp:2341633:3.10.0.41;Parent=scaffold867:hit:1587984:3.10.0.41;Target=KAB7502519.1	128	149;Gap=M22
scaffold867	protein2genome	protein_match	8869	13372	340	-	.	ID=scaffold867:hit:1587985:3.10.0.41;Name=JAJ37546.1
scaffold867	protein2genome	match_part	13244	13372	340	-	.	ID=scaffold867:hsp:2341634:3.10.0.41;Parent=scaffold867:hit:1587985:3.10.0.41;Target=JAJ37546.1	41	85;Gap=M27	I2	M16
scaffold867	protein2genome	match_part	9060	9185	340	-	.	ID=scaffold867:hsp:2341635:3.10.0.41;Parent=scaffold867:hit:1587985:3.10.0.41;Target=JAJ37546.1	86	127;Gap=M42
scaffold867	protein2genome	match_part	8869	8931	340	-	.	ID=scaffold867:hsp:2341636:3.10.0.41;Parent=scaffold867:hit:1587985:3.10.0.41;Target=JAJ37546.1	128	148;Gap=M21
scaffold867	protein2genome	protein_match	9054	13631	390	-	.	ID=scaffold867:hit:1587986:3.10.0.41;Name=KAF0307330.1
scaffold867	protein2genome	match_part	13509	13631	390	-	.	ID=scaffold867:hsp:2341637:3.10.0.41;Parent=scaffold867:hit:1587986:3.10.0.41;Target=KAF0307330.1	1	41;Gap=M41
scaffold867	protein2genome	match_part	13244	13369	390	-	.	ID=scaffold867:hsp:2341638:3.10.0.41;Parent=scaffold867:hit:1587986:3.10.0.41;Target=KAF0307330.1	42	83;Gap=M42
scaffold867	protein2genome	match_part	9054	9188	390	-	.	ID=scaffold867:hsp:2341639:3.10.0.41;Parent=scaffold867:hit:1587986:3.10.0.41;Target=KAF0307330.1	84	128;Gap=M45
scaffold867	protein2genome	protein_match	9054	13372	336	-	.	ID=scaffold867:hit:1587987:3.10.0.41;Name=ACO10625.1
scaffold867	protein2genome	match_part	13244	13372	336	-	.	ID=scaffold867:hsp:2341640:3.10.0.41;Parent=scaffold867:hit:1587987:3.10.0.41;Target=ACO10625.1	41	83;Gap=M43
scaffold867	protein2genome	match_part	9054	9188	336	-	.	ID=scaffold867:hsp:2341641:3.10.0.41;Parent=scaffold867:hit:1587987:3.10.0.41;Target=ACO10625.1	84	128;Gap=M45
scaffold867	protein2genome	protein_match	8869	13372	329	-	.	ID=scaffold867:hit:1587988:3.10.0.41;Name=XP_032797530.1
scaffold867	protein2genome	match_part	13244	13372	329	-	.	ID=scaffold867:hsp:2341642:3.10.0.41;Parent=scaffold867:hit:1587988:3.10.0.41;Target=XP_032797530.1	41	85;Gap=M27	I2	M16
scaffold867	protein2genome	match_part	9060	9185	329	-	.	ID=scaffold867:hsp:2341643:3.10.0.41;Parent=scaffold867:hit:1587988:3.10.0.41;Target=XP_032797530.1	86	127;Gap=M42
scaffold867	protein2genome	match_part	8869	8931	329	-	.	ID=scaffold867:hsp:2341644:3.10.0.41;Parent=scaffold867:hit:1587988:3.10.0.41;Target=XP_032797530.1	128	148;Gap=M21
scaffold867	protein2genome	protein_match	8869	13372	340	-	.	ID=scaffold867:hit:1587989:3.10.0.41;Name=JAJ37545.1
scaffold867	protein2genome	match_part	13244	13372	340	-	.	ID=scaffold867:hsp:2341645:3.10.0.41;Parent=scaffold867:hit:1587989:3.10.0.41;Target=JAJ37545.1	25	69;Gap=M27	I2	M16
scaffold867	protein2genome	match_part	9060	9185	340	-	.	ID=scaffold867:hsp:2341646:3.10.0.41;Parent=scaffold867:hit:1587989:3.10.0.41;Target=JAJ37545.1	70	111;Gap=M42
scaffold867	protein2genome	match_part	8869	8931	340	-	.	ID=scaffold867:hsp:2341647:3.10.0.41;Parent=scaffold867:hit:1587989:3.10.0.41;Target=JAJ37545.1	112	132;Gap=M21
scaffold867	protein2genome	protein_match	8869	13631	448	-	.	ID=scaffold867:hit:1587990:3.10.0.41;Name=XP_032781703.1
scaffold867	protein2genome	match_part	13509	13631	448	-	.	ID=scaffold867:hsp:2341648:3.10.0.41;Parent=scaffold867:hit:1587990:3.10.0.41;Target=XP_032781703.1	1	41;Gap=M41
scaffold867	protein2genome	match_part	13244	13369	448	-	.	ID=scaffold867:hsp:2341649:3.10.0.41;Parent=scaffold867:hit:1587990:3.10.0.41;Target=XP_032781703.1	42	85;Gap=M27	I2	M15
scaffold867	protein2genome	match_part	9060	9185	448	-	.	ID=scaffold867:hsp:2341650:3.10.0.41;Parent=scaffold867:hit:1587990:3.10.0.41;Target=XP_032781703.1	86	127;Gap=M42
scaffold867	protein2genome	match_part	8869	8931	448	-	.	ID=scaffold867:hsp:2341651:3.10.0.41;Parent=scaffold867:hit:1587990:3.10.0.41;Target=XP_032781703.1	128	148;Gap=M21
scaffold867	protein2genome	protein_match	8869	13631	498	-	.	ID=scaffold867:hit:1587991:3.10.0.41;Name=XP_023324378.1
scaffold867	protein2genome	match_part	13509	13631	498	-	.	ID=scaffold867:hsp:2341652:3.10.0.41;Parent=scaffold867:hit:1587991:3.10.0.41;Target=XP_023324378.1	1	41;Gap=M41
scaffold867	protein2genome	match_part	13244	13369	498	-	.	ID=scaffold867:hsp:2341653:3.10.0.41;Parent=scaffold867:hit:1587991:3.10.0.41;Target=XP_023324378.1	42	83;Gap=M42
scaffold867	protein2genome	match_part	9060	9188	498	-	.	ID=scaffold867:hsp:2341654:3.10.0.41;Parent=scaffold867:hit:1587991:3.10.0.41;Target=XP_023324378.1	84	126;Gap=M43
scaffold867	protein2genome	match_part	8869	8931	498	-	.	ID=scaffold867:hsp:2341655:3.10.0.41;Parent=scaffold867:hit:1587991:3.10.0.41;Target=XP_023324378.1	127	147;Gap=M21
scaffold867	protein2genome	protein_match	9054	13631	390	-	.	ID=scaffold867:hit:1587992:3.10.0.41;Name=KAF0287739.1
scaffold867	protein2genome	match_part	13509	13631	390	-	.	ID=scaffold867:hsp:2341656:3.10.0.41;Parent=scaffold867:hit:1587992:3.10.0.41;Target=KAF0287739.1	1	41;Gap=M41
scaffold867	protein2genome	match_part	13244	13369	390	-	.	ID=scaffold867:hsp:2341657:3.10.0.41;Parent=scaffold867:hit:1587992:3.10.0.41;Target=KAF0287739.1	42	83;Gap=M42
scaffold867	protein2genome	match_part	9054	9188	390	-	.	ID=scaffold867:hsp:2341658:3.10.0.41;Parent=scaffold867:hit:1587992:3.10.0.41;Target=KAF0287739.1	84	128;Gap=M45
scaffold867	protein2genome	protein_match	8869	13631	606	-	.	ID=scaffold867:hit:1587993:3.10.0.41;Name=ROT67210.1
scaffold867	protein2genome	match_part	13509	13631	606	-	.	ID=scaffold867:hsp:2341659:3.10.0.41;Parent=scaffold867:hit:1587993:3.10.0.41;Target=ROT67210.1	1	41;Gap=M41
scaffold867	protein2genome	match_part	13244	13369	606	-	.	ID=scaffold867:hsp:2341660:3.10.0.41;Parent=scaffold867:hit:1587993:3.10.0.41;Target=ROT67210.1	42	83;Gap=M42
scaffold867	protein2genome	match_part	9060	9188	606	-	.	ID=scaffold867:hsp:2341661:3.10.0.41;Parent=scaffold867:hit:1587993:3.10.0.41;Target=ROT67210.1	84	126;Gap=M43
scaffold867	protein2genome	match_part	8869	8931	606	-	.	ID=scaffold867:hsp:2341662:3.10.0.41;Parent=scaffold867:hit:1587993:3.10.0.41;Target=ROT67210.1	127	147;Gap=M21
scaffold867	protein2genome	protein_match	9060	13631	617	-	.	ID=scaffold867:hit:1587994:3.10.0.41;Name=LAC28475.1
scaffold867	protein2genome	match_part	13509	13631	617	-	.	ID=scaffold867:hsp:2341663:3.10.0.41;Parent=scaffold867:hit:1587994:3.10.0.41;Target=LAC28475.1	1	41;Gap=M41
scaffold867	protein2genome	match_part	13244	13369	617	-	.	ID=scaffold867:hsp:2341664:3.10.0.41;Parent=scaffold867:hit:1587994:3.10.0.41;Target=LAC28475.1	42	83;Gap=M42
scaffold867	protein2genome	match_part	9060	9188	617	-	.	ID=scaffold867:hsp:2341665:3.10.0.41;Parent=scaffold867:hit:1587994:3.10.0.41;Target=LAC28475.1	84	126;Gap=M43
scaffold867	protein2genome	protein_match	8869	13372	307	-	.	ID=scaffold867:hit:1587995:3.10.0.41;Name=JAM70546.1
scaffold867	protein2genome	match_part	13244	13372	307	-	.	ID=scaffold867:hsp:2341666:3.10.0.41;Parent=scaffold867:hit:1587995:3.10.0.41;Target=JAM70546.1	41	85;Gap=M21	I1	M6	I1	M16
scaffold867	protein2genome	match_part	9060	9185	307	-	.	ID=scaffold867:hsp:2341667:3.10.0.41;Parent=scaffold867:hit:1587995:3.10.0.41;Target=JAM70546.1	86	127;Gap=M42
scaffold867	protein2genome	match_part	8869	8931	307	-	.	ID=scaffold867:hsp:2341668:3.10.0.41;Parent=scaffold867:hit:1587995:3.10.0.41;Target=JAM70546.1	128	148;Gap=M21
scaffold867	protein2genome	protein_match	9084	13631	358	-	.	ID=scaffold867:hit:1587996:3.10.0.41;Name=JAK90984.1
scaffold867	protein2genome	match_part	13509	13631	358	-	.	ID=scaffold867:hsp:2341669:3.10.0.41;Parent=scaffold867:hit:1587996:3.10.0.41;Target=JAK90984.1	1	41;Gap=M41
scaffold867	protein2genome	match_part	13244	13369	358	-	.	ID=scaffold867:hsp:2341670:3.10.0.41;Parent=scaffold867:hit:1587996:3.10.0.41;Target=JAK90984.1	42	85;Gap=M27	I2	M15
scaffold867	protein2genome	match_part	9084	9185	358	-	.	ID=scaffold867:hsp:2341671:3.10.0.41;Parent=scaffold867:hit:1587996:3.10.0.41;Target=JAK90984.1	86	119;Gap=M34
scaffold867	protein2genome	protein_match	8866	13631	520	-	.	ID=scaffold867:hit:1587997:3.10.0.41;Name=LAB65852.1
scaffold867	protein2genome	match_part	13509	13631	520	-	.	ID=scaffold867:hsp:2341672:3.10.0.41;Parent=scaffold867:hit:1587997:3.10.0.41;Target=LAB65852.1	21	61;Gap=M41
scaffold867	protein2genome	match_part	13244	13369	520	-	.	ID=scaffold867:hsp:2341673:3.10.0.41;Parent=scaffold867:hit:1587997:3.10.0.41;Target=LAB65852.1	62	103;Gap=M42
scaffold867	protein2genome	match_part	9060	9188	520	-	.	ID=scaffold867:hsp:2341674:3.10.0.41;Parent=scaffold867:hit:1587997:3.10.0.41;Target=LAB65852.1	104	145;Gap=M40	D1	M2
scaffold867	protein2genome	match_part	8866	8931	520	-	.	ID=scaffold867:hsp:2341675:3.10.0.41;Parent=scaffold867:hit:1587997:3.10.0.41;Target=LAB65852.1	146	167;Gap=M22
scaffold867	protein2genome	protein_match	8866	13631	520	-	.	ID=scaffold867:hit:1587998:3.10.0.41;Name=LAC19716.1
scaffold867	protein2genome	match_part	13509	13631	520	-	.	ID=scaffold867:hsp:2341676:3.10.0.41;Parent=scaffold867:hit:1587998:3.10.0.41;Target=LAC19716.1	1	41;Gap=M41
scaffold867	protein2genome	match_part	13244	13369	520	-	.	ID=scaffold867:hsp:2341677:3.10.0.41;Parent=scaffold867:hit:1587998:3.10.0.41;Target=LAC19716.1	42	83;Gap=M42
scaffold867	protein2genome	match_part	9060	9188	520	-	.	ID=scaffold867:hsp:2341678:3.10.0.41;Parent=scaffold867:hit:1587998:3.10.0.41;Target=LAC19716.1	84	125;Gap=M40	D1	M2
scaffold867	protein2genome	match_part	8866	8931	520	-	.	ID=scaffold867:hsp:2341679:3.10.0.41;Parent=scaffold867:hit:1587998:3.10.0.41;Target=LAC19716.1	126	147;Gap=M22
scaffold867	protein2genome	protein_match	8869	13372	400	-	.	ID=scaffold867:hit:1587999:3.10.0.41;Name=ADD24071.1
scaffold867	protein2genome	match_part	13244	13372	400	-	.	ID=scaffold867:hsp:2341680:3.10.0.41;Parent=scaffold867:hit:1587999:3.10.0.41;Target=ADD24071.1	41	83;Gap=M43
scaffold867	protein2genome	match_part	9060	9188	400	-	.	ID=scaffold867:hsp:2341681:3.10.0.41;Parent=scaffold867:hit:1587999:3.10.0.41;Target=ADD24071.1	84	126;Gap=M43
scaffold867	protein2genome	match_part	8869	8931	400	-	.	ID=scaffold867:hsp:2341682:3.10.0.41;Parent=scaffold867:hit:1587999:3.10.0.41;Target=ADD24071.1	127	147;Gap=M21
scaffold867	protein2genome	protein_match	8866	13631	587	-	.	ID=scaffold867:hit:1588000:3.10.0.41;Name=JAI56670.1
scaffold867	protein2genome	match_part	13509	13631	587	-	.	ID=scaffold867:hsp:2341683:3.10.0.41;Parent=scaffold867:hit:1588000:3.10.0.41;Target=JAI56670.1	1	41;Gap=M41
scaffold867	protein2genome	match_part	13244	13369	587	-	.	ID=scaffold867:hsp:2341684:3.10.0.41;Parent=scaffold867:hit:1588000:3.10.0.41;Target=JAI56670.1	42	82;Gap=D1	M41
scaffold867	protein2genome	match_part	9060	9188	587	-	.	ID=scaffold867:hsp:2341685:3.10.0.41;Parent=scaffold867:hit:1588000:3.10.0.41;Target=JAI56670.1	83	125;Gap=M43
scaffold867	protein2genome	match_part	8866	8931	587	-	.	ID=scaffold867:hsp:2341686:3.10.0.41;Parent=scaffold867:hit:1588000:3.10.0.41;Target=JAI56670.1	126	147;Gap=M22
scaffold867	protein2genome	protein_match	8869	13586	415	-	.	ID=scaffold867:hit:1588001:3.10.0.41;Name=JAL68404.1
scaffold867	protein2genome	match_part	13509	13586	415	-	.	ID=scaffold867:hsp:2341687:3.10.0.41;Parent=scaffold867:hit:1588001:3.10.0.41;Target=JAL68404.1	20	45;Gap=M26
scaffold867	protein2genome	match_part	13244	13369	415	-	.	ID=scaffold867:hsp:2341688:3.10.0.41;Parent=scaffold867:hit:1588001:3.10.0.41;Target=JAL68404.1	46	89;Gap=M27	I2	M15
scaffold867	protein2genome	match_part	9060	9185	415	-	.	ID=scaffold867:hsp:2341689:3.10.0.41;Parent=scaffold867:hit:1588001:3.10.0.41;Target=JAL68404.1	90	131;Gap=M42
scaffold867	protein2genome	match_part	8869	8931	415	-	.	ID=scaffold867:hsp:2341690:3.10.0.41;Parent=scaffold867:hit:1588001:3.10.0.41;Target=JAL68404.1	132	152;Gap=M21
scaffold867	protein2genome	protein_match	9054	13631	428	-	.	ID=scaffold867:hit:1588002:3.10.0.41;Name=ACO10863.1
scaffold867	protein2genome	match_part	13509	13631	428	-	.	ID=scaffold867:hsp:2341691:3.10.0.41;Parent=scaffold867:hit:1588002:3.10.0.41;Target=ACO10863.1	1	41;Gap=M41
scaffold867	protein2genome	match_part	13244	13369	428	-	.	ID=scaffold867:hsp:2341692:3.10.0.41;Parent=scaffold867:hit:1588002:3.10.0.41;Target=ACO10863.1	42	83;Gap=M42
scaffold867	protein2genome	match_part	9054	9188	428	-	.	ID=scaffold867:hsp:2341693:3.10.0.41;Parent=scaffold867:hit:1588002:3.10.0.41;Target=ACO10863.1	84	128;Gap=M45
scaffold867	protein2genome	protein_match	9060	13631	386	-	.	ID=scaffold867:hit:1588003:3.10.0.41;Name=JAJ29063.1
scaffold867	protein2genome	match_part	13509	13631	386	-	.	ID=scaffold867:hsp:2341694:3.10.0.41;Parent=scaffold867:hit:1588003:3.10.0.41;Target=JAJ29063.1	1	41;Gap=M41
scaffold867	protein2genome	match_part	13244	13369	386	-	.	ID=scaffold867:hsp:2341695:3.10.0.41;Parent=scaffold867:hit:1588003:3.10.0.41;Target=JAJ29063.1	42	85;Gap=M27	I2	M15
scaffold867	protein2genome	match_part	9060	9185	386	-	.	ID=scaffold867:hsp:2341696:3.10.0.41;Parent=scaffold867:hit:1588003:3.10.0.41;Target=JAJ29063.1	86	127;Gap=M42
scaffold867	protein2genome	protein_match	9060	13586	353	-	.	ID=scaffold867:hit:1588004:3.10.0.41;Name=JAJ30783.1
scaffold867	protein2genome	match_part	13509	13586	353	-	.	ID=scaffold867:hsp:2341697:3.10.0.41;Parent=scaffold867:hit:1588004:3.10.0.41;Target=JAJ30783.1	8	33;Gap=M26
scaffold867	protein2genome	match_part	13244	13369	353	-	.	ID=scaffold867:hsp:2341698:3.10.0.41;Parent=scaffold867:hit:1588004:3.10.0.41;Target=JAJ30783.1	34	77;Gap=M27	I2	M15
scaffold867	protein2genome	match_part	9060	9185	353	-	.	ID=scaffold867:hsp:2341699:3.10.0.41;Parent=scaffold867:hit:1588004:3.10.0.41;Target=JAJ30783.1	78	119;Gap=M42

# Maker prediction

scaffold867	maker	gene	655	17115	.	-	.	ID=M.rosenbergii_gene_063941;Name=M.rosenbergii_gene_063941;Alias=maker-scaffold867-augustus-gene-41.35;
scaffold867	maker	mRNA	655	17115	.	-	.	ID=M.rosenbergii_gene_063941_mRNA-1;Parent=M.rosenbergii_gene_063941;Name=M.rosenbergii_gene_063941_mRNA-1;Alias=maker-scaffold867-augustus-gene-41.35-mRNA-1;_AED=0.09;_QI=210|0.8|0.66|0.83|0.8|0.66|6|4709|126;_eAED=0.09;
scaffold867	maker	exon	655	2212	.	-	.	ID=M.rosenbergii_gene_063941_mRNA-1:exon:819;Parent=M.rosenbergii_gene_063941_mRNA-1;
scaffold867	maker	exon	5712	8931	.	-	.	ID=M.rosenbergii_gene_063941_mRNA-1:exon:818;Parent=M.rosenbergii_gene_063941_mRNA-1;
scaffold867	maker	exon	9060	9188	.	-	.	ID=M.rosenbergii_gene_063941_mRNA-1:exon:817;Parent=M.rosenbergii_gene_063941_mRNA-1;
scaffold867	maker	exon	13244	13369	.	-	.	ID=M.rosenbergii_gene_063941_mRNA-1:exon:816;Parent=M.rosenbergii_gene_063941_mRNA-1;
scaffold867	maker	exon	13509	13653	.	-	.	ID=M.rosenbergii_gene_063941_mRNA-1:exon:815;Parent=M.rosenbergii_gene_063941_mRNA-1;
scaffold867	maker	exon	16994	17115	.	-	.	ID=M.rosenbergii_gene_063941_mRNA-1:exon:814;Parent=M.rosenbergii_gene_063941_mRNA-1;
scaffold867	maker	five_prime_UTR	16994	17115	.	-	.	ID=M.rosenbergii_gene_063941_mRNA-1:five_prime_utr;Parent=M.rosenbergii_gene_063941_mRNA-1;
scaffold867	maker	five_prime_UTR	13566	13653	.	-	.	ID=M.rosenbergii_gene_063941_mRNA-1:five_prime_utr;Parent=M.rosenbergii_gene_063941_mRNA-1;
scaffold867	maker	CDS	13509	13565	.	-	0	ID=M.rosenbergii_gene_063941_mRNA-1:cds;Parent=M.rosenbergii_gene_063941_mRNA-1;
scaffold867	maker	CDS	13244	13369	.	-	0	ID=M.rosenbergii_gene_063941_mRNA-1:cds;Parent=M.rosenbergii_gene_063941_mRNA-1;
scaffold867	maker	CDS	9060	9188	.	-	0	ID=M.rosenbergii_gene_063941_mRNA-1:cds;Parent=M.rosenbergii_gene_063941_mRNA-1;
scaffold867	maker	CDS	8863	8931	.	-	0	ID=M.rosenbergii_gene_063941_mRNA-1:cds;Parent=M.rosenbergii_gene_063941_mRNA-1;
scaffold867	maker	three_prime_UTR	5712	8862	.	-	.	ID=M.rosenbergii_gene_063941_mRNA-1:three_prime_utr;Parent=M.rosenbergii_gene_063941_mRNA-1;
scaffold867	maker	three_prime_UTR	655	2212	.	-	.	ID=M.rosenbergii_gene_063941_mRNA-1:three_prime_utr;Parent=M.rosenbergii_gene_063941_mRNA-1;

# Manually annotated gene (coding region)

scaffold867	manual	mRNA	8869	13627	.	-	.	ID=TRINITY_DN227427_c2_g1_i1_scaffold867:4182586-4187344;Name=cofilin
scaffold867	manual	exon	8869	8931	.	-	.	ID=TRINITY_DN227427_c2_g1_i1_scaffold867:4182586-4187344_exon4;Name=TRINITY_DN227427_c2_g1_i1_exon4;Parent=TRINITY_DN227427_c2_g1_i1_scaffold867:4182586-4187344
scaffold867	manual	exon	9059	9188	.	-	.	ID=TRINITY_DN227427_c2_g1_i1_scaffold867:4182586-4187344_exon3;Name=TRINITY_DN227427_c2_g1_i1_exon3;Parent=TRINITY_DN227427_c2_g1_i1_scaffold867:4182586-4187344
scaffold867	manual	exon	13243	13369	.	-	.	ID=TRINITY_DN227427_c2_g1_i1_scaffold867:4182586-4187344_exon2;Name=TRINITY_DN227427_c2_g1_i1_exon2;Parent=TRINITY_DN227427_c2_g1_i1_scaffold867:4182586-4187344
scaffold867	manual	exon	13508	13627	.	-	.	ID=TRINITY_DN227427_c2_g1_i1_scaffold867:4182586-4187344_exon1;Name=TRINITY_DN227427_c2_g1_i1_exon1;Parent=TRINITY_DN227427_c2_g1_i1_scaffold867:4182586-4187344

#Guide RNA

scaffold867	manual	guide_RNA	8770	8789	.	+	.	ID=Cofilin;Name=Cofilin
