# Supplementary material for: Roadmap and Considerations for Genome Editing in a Non-Model Organism: Genetic Variations and Off-Target Profiling
Source: Int J Mol Sci. 2024 Nov 22;25(23):12530. doi: 10.3390/ijms252312530 (PMC11641748; doi:10.3390/ijms252312530)
Supplement: Supplementary file 1 [file ijms-25-12530-s001.zip › Supplementary_Materials/Supplementary_Table_S1.xlsx]

## Sheet: Table S1
Table S1: Alleged editing efficiency of nucleofected positive and negative controls in CRISPR/Cas experiments with Mr-cofilin
Experiment	Control	gRNA sequence	Alleged editing efficiency (%) - win 2	Alleged editing efficiency (%) - win 20	Δ Alleged editing efficiency (Precentage Points)
#1	Negative control	No guide	0.0876967	1.14522	1.05752
	Positive control	CATATGACTAGCTGGCCACA	29.8037	33.5326	3.7289
#2	Negative control	No guide	0.0848114	1.11361	1.0288
	Positive control	CATATGACTAGCTGGCCACA	25.3041	33.2382	7.9341
#3	Negative control	No guide	0.0948107	1.35895	1.26414
	Positive control	CATATGACTAGCTGGCCACA	40.214	49.8887	9.67474
#4	Negative control	No guide	0.147391	1.66061	1.51322
	Positive control	CATATGACTAGCTGGCCACA	46.2064	54.2902	8.08379
#5	Negative control	No guide	0.102867	1.17268	1.06981
	Positive control	CATATGACTAGCTGGCCACA	19.0806	22.3886	3.308
#6	Negative control	No guide	0.0549895	0.938056	0.883066
	Positive control	CATATGACTAGCTGGCCACA	26.0692	31.7004	5.63121
#7	Negative control	No guide	0.0655308	1.06283	0.997297
	Positive control	CATATGACTAGCTGGCCACA	36.273	43.9191	7.64607
#8	Negative control	No guide	0.183119	1.15021	0.967096
	Positive control	CATATGACTAGCTGGCCACA	40.9659	51.0933	10.1274
#9	Negative control	No guide	0.0965104	1.23432	1.13781
	Positive control	CATATGACTAGCTGGCCACA	35.5441	41.4053	5.86118
#10	Negative control	No guide	0.159187	1.1977	1.03851
	Positive control	CATATGACTAGCTGGCCACA	22.0828	28.3515	6.26868
#11	Negative control	No guide	0.140086	1.09097	0.950885
	Positive control	CATATGACTAGCTGGCCACA	23.4962	29.9823	6.48612
#12	Negative control	No guide	0.0969899	1.11192	1.01493
	Positive control	CATATGACTAGCTGGCCACA	37.4956	44.993	7.49738
#13	Negative control	No guide	0.062569	0.920133	0.857563
	Positive control	CATATGACTAGCTGGCCACA	48.8567	55.7824	6.92565
#14	Negative control	No guide	0.0518171	0.864404	0.812587
	Positive control	CATATGACTAGCTGGCCACA	45.6043	54.289	8.68474
#15	Negative control	No guide	1.4737	2.85705	1.38335
	Positive control	CATATGACTAGCTGGCCACA	38.4966	46.5215	8.02489
#16	Negative control	No guide	0.0331126	0.858562	0.825449
	Positive control	CATATGACTAGCTGGCCACA	39.8704	46.6268	6.75648
