# Supplementary material for: Roadmap and Considerations for Genome Editing in a Non-Model Organism: Genetic Variations and Off-Target Profiling
Source: Int J Mol Sci. 2024 Nov 22;25(23):12530. doi: 10.3390/ijms252312530 (PMC11641748; doi:10.3390/ijms252312530)
Supplement: Supplementary file 1 [file ijms-25-12530-s001.zip › Supplementary_Materials/Supplementary_Table_S2.xlsx]

## Sheet: Table S2
Table S2: Comparison of sgRNA editing efficiency between window 2 and window 20, with and without a guide
	Locus	sgRNA	Editing efficiency (%) - win 2	Editing efficiency (%) - win 20
	Mr-cofilin	No guide	0.18	1.15
		CATATGACTAGCTGGCCACA	40.97	51.09
	sgRNA#1	No guide	0.14	49.22
		TTCCCACGATGCGCCCCCAG	9.99	52.39
	sgRNA#2	No guide	0.07	22.26
		AGACCACATAGAACCAAACA	16.8	44.09
	sgRNA#3	No guide	10.57	90.17
		TCCGTCGCAGCAGGAGGCAG	17.35	91.22
