# Supplementary material for: Roadmap and Considerations for Genome Editing in a Non-Model Organism: Genetic Variations and Off-Target Profiling
Source: Int J Mol Sci. 2024 Nov 22;25(23):12530. doi: 10.3390/ijms252312530 (PMC11641748; doi:10.3390/ijms252312530)
Supplement: Supplementary file 1 [file ijms-25-12530-s001.zip › Supplementary_Materials/Supplementary_Table_S3.xlsx]

## Sheet: Table S3
Table S3: Guides and primers for genes in figure 5
	Guide label	sgRNA	Forward primer	Reverse primer
	Cofilin	CATATGACTAGCTGGCCACA	TATGGCCGAAGCATCTTATGAATGT	CACAACTCTTTCCACACACCAACAA
	sgRNA#1	TTCCCACGATGCGCCCCCAG	GCAACATTGCGCTCCATAACTG	CACAAGGCCGTTAGGATAACCC
	sgRNA#2	AGACCACATAGAACCAAACA	ACTCCTTAGGTTCCTCAGGATG	CTGTACACAACTAACCTGCATGC
	sgRNA#3	TCCGTCGCAGCAGGAGGCAG	CATTACCGTGGAGTCCTTTGCC	GGGTCTACCTCCAGACAACATC
