# Supplementary material for: Roadmap and Considerations for Genome Editing in a Non-Model Organism: Genetic Variations and Off-Target Profiling
Source: Int J Mol Sci. 2024 Nov 22;25(23):12530. doi: 10.3390/ijms252312530 (PMC11641748; doi:10.3390/ijms252312530)
Supplement: Supplementary file 1 [file ijms-25-12530-s001.zip › Supplementary_Materials/Supplementary_Table_S4.xlsx]

## Sheet: Table S4
Table S4: Guides and primers for genes in figure 3
	Guide label	sgRNA	Forward primer	Reverse primer
	Cofilin	CATATGACTAGCTGGCCACA	TATGGCCGAAGCATCTTATGAATGT	CACAACTCTTTCCACACACCAACAA
	VgR1	TGAGGTCGCCTGCGTCGAGG	GAATGGCGAGTGCATCTCCAAG	CCAAGCATCACTGGAGATACCC
	VgR2	GACACCCGGACTGCACGGAC	GAATGGCGAGTGCATCTCCAAG	CCAAGCATCACTGGAGATACCC
	VgR3	GGTCGCCTGCGTCGAGGAGG	GAATGGCGAGTGCATCTCCAAG	CCAAGCATCACTGGAGATACCC
	mrIAG_promoter_0	TTTCTGGGCATAAAACCCAG	ACGCTGCGAGTACTGCTTAC	GAGGTGTGATCCCAGAGTCTTG
	mrIAG_promoter_1	GGTTTTATGCCCAGAAAGGG	ACGCTGCGAGTACTGCTTAC	GAGGTGTGATCCCAGAGTCTTG
	Mr-IAG1	TTGGAAACGTAGGTGGGTCC	CAAGACTGTCCCTTTGGTTTCAGT	CCAGTTCCTGACAGAGCAAAGAAT
	Mr-IAG2	CTCTCCGTTGACTTTGACTG	CAAGACTGTCCCTTTGGTTTCAGT	CCAGTTCCTGACAGAGCAAAGAAT
